# Supplementary material for: Understanding the genetic determinants of the brain with MOSTest
Source: Nat Commun. 2020 Jul 14;11:3512. doi: 10.1038/s41467-020-17368-1 (PMC7360598; doi:10.1038/s41467-020-17368-1)
Supplement: Supplementary file 15 — Supplementary Data 12 [file 41467_2020_17368_MOESM15_ESM.txt]

Gene	Chr	Start (BP)	Stop (BP)	# SNPs	P-value	Pathways
WNT3	17	44839872	44910520	118	2.7885e-60	1, 2, 3, 4, 5, 6, 7, 8, 9, 10, 11, 12, 13, 14
C16orf95	16	87117168	87351022	945	3.5215e-52
STH	17	44076616	44077060	1	1e-50
ZIC4	3	147103833	147124647	32	2.2824e-48
ZIC1	3	147111209	147228080	253	1.1608e-47	5
MSRB3	12	65672423	65882024	333	6.6691e-46
NSF	17	44668035	44834830	61	2.985e-45
RP11-12J10.3	10	126305649	126480296	332	6.3142e-43
AC007382.1	2	37068327	37068530	1	2.0793e-42
GMNC	3	190570666	190610218	102	1.0888e-39
METTL10	10	126436718	126480439	78	1.9001e-39
ARL17B	17	44352150	44439130	40	7.0155e-37
SPPL2C	17	43922256	43924438	17	1.0758e-36
CRHR1	17	43699267	43913194	925	4.8596e-35
IL34	16	70613798	70694585	259	5.184e-35	2, 8
KANSL1	17	44107282	44302733	778	2.9307e-34
MSRA	8	9911778	10286401	1496	3.2744e-33
CENPW	6	126661320	126670021	11	1.2264e-32
MAPT	17	43971748	44105700	668	6.0588e-32	1, 2, 3, 4, 6, 7, 8, 11, 13, 14
FAM172A	5	92953775	93447404	704	1.692e-31
NDUFAF2	5	60240956	60448853	453	6.247e-31
PAPPA	9	118916083	119164601	399	4.7594e-30
FAM53B	10	126307861	126432838	240	2.5179e-29
PLEKHM1	17	43513266	43568115	128	5.1411e-29
DAAM1	14	59655364	59838123	501	1.2432e-28	7, 8
MLLT10	10	21823094	22032559	201	5.6374e-28
KIAA1598	10	118643742	118886097	298	1.8523e-27	1, 2, 3, 4, 6, 7, 8, 11, 13, 14
ARHGAP27	17	43471275	43511787	90	4.2312e-27
CCDC91	12	28286182	28732883	1086	5.8096e-27
ERCC8	5	60169658	60240900	161	5.106e-26
EPHA3	3	89156674	89531284	667	6.4597e-25	1, 2, 3, 4, 7, 8, 11, 13, 14
ENO4	10	118609023	118671299	78	3.0516e-24
SSH2	17	27952956	28257294	367	2.2853e-23	1, 2, 3, 7, 8, 13, 14
SHFM1	7	96110938	96339203	501	2.8832e-23
ELOVL7	5	60047618	60140216	237	9.9345e-23
DRAM1	12	102271129	102405908	475	1.4615e-22
CCDC53	12	102406705	102455927	96	1.6592e-22
PARPBP	12	102513956	102591298	136	3.2585e-22	15
RP11-144F15.1	12	106889736	107168696	616	8.6393e-22
CORO6	17	27941774	27949925	10	9.8987e-22
EFCAB5	17	28256218	28435470	218	1.5881e-21
NUP37	12	102467967	102513902	105	3.5486e-21
PTCH1	9	98205262	98279339	150	3.9246e-21	1, 2, 5, 8, 9, 11, 15
KIAA0825	5	93488671	93954309	656	8.4424e-21
GINM1	6	149887430	149912884	28	5.7316e-20
IGF1	12	102789645	102874423	137	6.7754e-20	2, 3, 4, 8, 9
STRN	2	37070783	37193615	310	8.4524e-20	1, 4, 11
XKR6	8	10753555	11058875	955	8.9379e-20
MFHAS1	8	8640864	8751155	431	9.8132e-20
ZSWIM6	5	60628100	60841997	299	1.1709e-19	1, 2, 3, 4, 8, 11
EML1	14	100204030	100408397	558	1.2469e-19	1
SEMA3A	7	83585093	84122040	1589	1.434e-19	1, 2, 3, 4, 5, 6, 7, 8, 9, 10, 11, 12, 13, 14
C8orf12	8	11225911	11296167	265	1.494e-19
NSRP1	17	28442539	28513493	99	3.8126e-19
DCC	18	49866542	51057784	4239	5.8966e-19	1, 2, 3, 4, 6, 7, 8, 9, 10, 11, 12, 13, 14
ROBO2	3	75955846	77699115	4900	1.0886e-18	1, 2, 3, 4, 6, 7, 8, 11, 12, 13, 14
RFX4	12	106976685	107156581	377	1.3594e-18	8, 12
FIP1L1	4	54243810	55161439	2468	2.2574e-18
FAT3	11	92085262	92629618	1146	6.611e-18
FAM175B	10	126490354	126525239	62	8.7948e-18
VCAN	5	82767284	82878122	219	1.0966e-17	1
HEY2	6	126068810	126082415	21	1.4308e-17	1, 2, 3, 4, 5, 6, 7, 8, 9, 14, 15
GPATCH1	19	33571786	33621448	136	6.5591e-17
SMIM15	5	60453536	60458301	4	9.0443e-17
RUNX2	6	45295894	45632086	876	1.029e-16	1, 2, 4, 5, 7, 8, 11, 15
CASC10	10	21781587	21786191	7	1.1766e-16
NUP43	6	150045451	150070801	36	1.2506e-16
BLK	8	11351510	11422113	295	1.4284e-16
THADA	2	43393800	43823185	1058	1.5336e-16
CALCRL	2	188207856	188313187	211	1.5665e-16
LATS1	6	149979289	150039392	88	1.8354e-16	4, 5, 6
SLC39A8	4	103172198	103352415	490	2.5128e-16
DPP4	2	162848751	162931052	190	2.9301e-16
RP11-215A19.2	4	187347700	187476464	619	3.4668e-16
SMEK1	14	91923955	91976898	143	4.1025e-16
SLC6A4	17	28521337	28563020	62	4.5729e-16	1, 2, 3, 8, 9, 10, 12, 14
RSPO2	8	108911544	109095913	436	5.9991e-16	1, 5, 7, 8, 11
MTMR9	8	11141925	11185646	106	1.2301e-15
PARD3	10	34398488	35104253	1497	1.7629e-15	1, 4, 6, 8, 11
FAF1	1	50905150	51425935	736	1.8691e-15
DEPDC1B	5	59892739	59996017	189	1.9427e-15
ST7L	1	113066140	113163447	219	2.7432e-15
LRP11	6	150139934	150186199	81	3.1846e-15
SMG6	17	1963133	2207065	620	3.4352e-15	15
QRICH1	3	49067140	49131796	64	3.7239e-15	7
AMZ1	7	2719156	2815134	435	5.5658e-15
ARIH2	3	48956254	49023815	72	7.1633e-15	4
CAPZA1	1	113161795	113214241	79	1.0699e-14
PRKAR2A	3	48782030	48885279	74	1.2785e-14
UQCC1	20	33890369	33999944	180	1.3249e-14
WIF1	12	65444406	65515346	143	1.5744e-14	2
KATNA1	6	149916009	149970108	110	1.6007e-14	1, 2, 3, 8, 9, 10, 12, 14
MOV10	1	113215763	113243368	55	1.7381e-14	15
RASL11B	4	53728457	53733000	10	1.9607e-14
SSBP3	1	54691105	54879152	455	1.9732e-14	5
PCMT1	6	150070579	150132556	148	1.9984e-14
HEATR5B	2	37195526	37311485	293	2.1716e-14
HDAC9	7	18126572	19042039	2169	2.2591e-14	1, 2, 3, 7, 8, 11, 15
GATAD2B	1	153777201	153895451	209	2.4057e-14	15
RHPN2	19	33469499	33555794	298	2.4233e-14
DPYSL5	2	27070615	27173219	147	2.9491e-14	1, 4, 6, 11
ANKRD13B	17	27916787	27941779	23	3.1631e-14
LRCH1	13	47127303	47327175	482	3.3598e-14
SKIDA1	10	21802407	21814611	9	4.1751e-14
ERI1	8	8859657	8974256	404	5.5964e-14
POU5F2	5	93070508	93077343	6	6.0826e-14
RREB1	6	7107830	7252213	269	8.6425e-14	2, 3, 7, 8, 13, 15
SLC39A1	1	153931575	153940188	15	9.4466e-14	5
COG4	16	70514471	70557468	60	1.0394e-13
MCPH1	8	6264113	6501144	1058	1.0761e-13
TFPI	2	188328957	188430487	241	1.1376e-13
GATA4	8	11534468	11617511	234	1.3855e-13	2, 4, 5, 7, 8
DENND1A	9	126141933	126692431	1302	1.4281e-13
SLC25A20	3	48894369	48936426	42	1.5782e-13
VSTM4	10	50222290	50323554	323	1.5916e-13
PAWR	12	79968759	80084877	88	1.6165e-13	15
VRK2	2	58134786	58387055	478	1.7131e-13	7
CGREF1	2	27321757	27341995	37	1.9521e-13
ALDH1A2	15	58245622	58790065	1830	1.9872e-13	1, 4, 5, 11
MAPRE3	2	27193480	27250064	60	2.0384e-13
RBM6	3	49977440	50137478	282	2.0589e-13
BPTF	17	65821640	65980494	264	2.2352e-13	5, 15
AGBL5	2	27265232	27293490	40	2.2844e-13
DCDC1	11	30851916	31391357	761	2.6337e-13
CCDC88C	14	91737667	91884188	455	2.8269e-13
TCF7L2	10	114710009	114927437	454	3.197e-13	2, 3, 7, 8, 13, 15
NTN1	17	8924859	9147317	778	3.2915e-13	1, 2, 3, 4, 5, 6, 7, 8, 9, 10, 11, 12, 13, 14
DENND4B	1	153901977	153919172	19	3.3698e-13
RP1L1	8	10463859	10569697	248	3.41e-13	1, 4, 11
GDF5	20	34021145	34042568	35	3.775e-13	1, 2, 3, 4, 5, 8, 9, 14
TPX2	20	30327074	30389608	97	3.8395e-13
AKT3	1	243651535	244014381	518	3.9662e-13
CRTC2	1	153920145	153931101	10	4.5955e-13
HIST1H2BN	6	27806323	27823487	29	4.793e-13
IP6K2	3	48725436	48777786	80	4.9109e-13
PIK3R3	1	46505812	46642160	213	5.5867e-13
SF3B3	16	70557691	70608820	73	5.7709e-13
NAV2	11	19372271	20143144	2059	6.4321e-13
TNKS	8	9413424	9639856	793	6.8825e-13	15
STX6	1	180941861	180992047	81	8.6394e-13
RBM5	3	50126341	50156454	31	8.8226e-13
DIRC3	2	218148742	218621316	1219	9.1978e-13
FBN2	5	127593601	127994878	1152	9.6973e-13	2, 5, 8
TAOK2	16	29984962	30003582	22	1.0119e-12	7
NUP210L	1	153965161	154127592	225	1.0975e-12	4
CCDC36	3	49235861	49295537	85	1.1213e-12
GPR135	14	59895740	59932060	119	1.2196e-12
P4HTM	3	49027319	49044587	13	1.3299e-12	2, 8
MAST2	1	46252659	46501796	481	1.3569e-12
WDR6	3	49044495	49053386	7	1.378e-12
RIC8B	12	107168373	107283090	174	1.4525e-12
RABGAP1	9	125703112	125867145	236	1.4693e-12	7
TMEM219	16	29952206	29984373	42	1.5041e-12
MST1R	3	49924435	49941299	24	1.6391e-12
MON1A	3	49946302	49967606	25	2.1763e-12
LEMD3	12	65563351	65642107	99	2.1873e-12
RC3H2	9	125606835	125667620	102	2.2281e-12
SUFU	10	104263744	104393292	286	2.2468e-12	1, 2, 5, 8, 9, 11, 12, 15
SHBG	17	7517382	7536700	41	2.3523e-12
GRB10	7	50657760	50861159	625	2.5797e-12
JAG1	20	10618332	10654694	111	2.6175e-12	1, 2, 3, 4, 8, 9, 10, 11, 12, 14
CAMKV	3	49895421	49907655	16	2.7092e-12
CREB3L4	1	153940010	153946839	10	2.8307e-12
BCL2L1	20	30252255	30311792	80	3.5995e-12	4, 5
C10orf128	10	50362773	50396630	124	3.8384e-12
SF3B1	2	198254508	198299815	58	4.2972e-12
HSPE1-MOB4	2	198365137	198415450	64	4.5649e-12
QARS	3	49133365	49142553	9	4.8253e-12
SGTB	5	64961755	65018862	80	4.8861e-12
ZBTB26	9	125677845	125693779	23	5.0357e-12
TMEM258	11	61535973	61560274	33	5.0874e-12
NUAK1	12	106457118	106533811	205	5.3588e-12
JAG2	14	105607318	105635161	57	5.6471e-12	1, 4, 5, 11
FOXD2	1	47901689	47906363	8	5.6802e-12
HIST1H2BL	6	27775257	27775709	1	5.8105e-12
THBS3	1	155165379	155178842	21	5.8217e-12
AKR1A1	1	46016215	46035721	39	6.0014e-12
ATP1B3	3	141594966	141645356	162	7.145e-12
COL5A2	2	189896622	190044605	376	7.5641e-12	2, 7, 8, 9
NR2F1	5	92919043	92930321	9	7.8884e-12	15
MACF1	1	39546988	39952849	802	7.9306e-12	1, 2, 3, 7, 8, 13, 14
NICN1	3	49460379	49466759	7	8.26e-12
C3orf62	3	49306035	49315342	12	8.3759e-12
MOB4	2	198380295	198418423	51	8.3899e-12
DOC2A	16	30016830	30034591	29	8.5943e-12
ANK3	10	61786056	62493248	2153	8.8962e-12	1, 4, 6, 11
HIC1	17	1957448	1962981	14	9.4164e-12	15
SZT2	1	43855553	43918321	97	1.0095e-11	1, 4, 6, 11
LRP8	1	53711217	53793742	187	1.0448e-11	1, 2, 3, 7, 8, 13, 14, 15
TANGO6	16	68877507	69119083	477	1.0974e-11
MRPS21	1	150266289	150281414	47	1.1749e-11
TARS2	1	150459887	150480078	61	1.1779e-11
ECM1	1	150480538	150486265	13	1.185e-11	7, 8
RRAS2	11	14299472	14386052	101	1.1945e-11
ARID4A	14	58765103	58840605	106	1.2089e-11	4, 15
UBAP2L	1	154192655	154243986	75	1.2112e-11
MC1R	16	89978527	89987385	40	1.22e-11
MPL	1	43803478	43818443	16	1.2253e-11
PDGFC	4	157681606	157892546	350	1.2334e-11	5
PLXNB1	3	48445261	48471594	27	1.274e-11	1, 2, 3, 4, 6, 7, 8, 11, 13, 14
FADS2	11	61560452	61634826	140	1.3417e-11
PSMA3	14	58711549	58738730	42	1.3427e-11	7, 8
PRPF3	1	150293925	150325671	79	1.403e-11
FAM170B	10	50339199	50342053	10	1.4263e-11
HIST1H2AL	6	27833034	27833606	1	1.4364e-11	15
GNA12	7	2767746	2883958	486	1.4594e-11	5, 7
CTD-2330K9.3	3	49941278	49954370	12	1.5424e-11
TBX6	16	30097114	30103208	10	1.5915e-11	1, 2, 3, 5, 8, 9, 10, 12, 14, 15
ERC2	3	55542336	56502391	2694	1.6e-11
TUBB3	16	89985573	90002500	58	1.6035e-11	1, 4, 6, 11
KCTD13	16	29916333	29938356	30	1.7875e-11
TMEM180	10	104221149	104236802	49	1.8611e-11
RAB7L1	1	205737114	205744588	26	2.1298e-11	1, 2, 3, 8, 9, 10, 12, 14
TMEM214	2	27255778	27264563	7	2.3412e-11
ZBTB6	9	125670335	125675609	8	2.358e-11
MTCH2	11	47638867	47664175	24	2.8962e-11
ZSCAN9	6	28192664	28201260	29	2.9543e-11
ZKSCAN3	6	28317691	28336947	64	3.1623e-11	15
STRBP	9	125871779	126030855	166	3.1916e-11	4
ENPP2	8	120569326	120685693	279	3.2462e-11	7, 8
TNRC6A	16	24741016	24838953	184	3.2682e-11	15
TNIK	3	170779128	171178197	1025	3.4181e-11	1, 2, 3, 7, 8, 13, 14
GPBP1L1	1	46092976	46153785	116	3.4372e-11
SLC6A20	3	45796942	45838027	79	3.4934e-11
C14orf37	14	58466453	58764857	658	3.5986e-11
EIF3E	8	109213445	109447562	704	3.675e-11	15
TRPS1	8	116420724	116821899	578	3.7209e-11	2, 4, 8, 15
SPIRE2	16	89884587	89937727	174	3.8748e-11
RPRD2	1	150335567	150449042	304	4.0109e-11
NPM1	5	170814120	170838141	64	4.2601e-11
HHIP	4	145567173	145666423	169	4.4223e-11	1
CORO1C	12	109038885	109125372	194	4.451e-11	2, 3, 4, 7, 9, 13
C3orf84	3	49215065	49229291	21	4.6728e-11
ZBTB32	19	36195429	36207940	31	4.7517e-11	15
ANKRD32	5	93954052	94075141	319	4.7987e-11
DPYSL2	8	26371791	26515694	583	4.878e-11	1, 2, 3, 4, 6, 7, 8, 11, 13, 14
ZFP36L2	2	43449541	43453748	9	5.0241e-11	2, 9
DALRD3	3	49052921	49059726	7	5.2216e-11
SRR	17	2206677	2228554	33	5.2397e-11
KHK	2	27309615	27323640	17	5.2482e-11
ALX4	11	44281994	44331716	193	5.3201e-11	5
MINOS1-NBL1	1	19923473	19984549	160	5.3775e-11
KIAA1755	20	36838890	36889174	132	5.4477e-11
EIF2B5	3	183852826	184402546	1644	5.5993e-11	1, 4, 15
TPM3	1	154127784	154167124	54	5.6792e-11
FOXP1	3	71003844	71633140	1212	5.7697e-11	2, 4, 7, 8, 15
WNT2B	1	113009163	113072787	151	5.9059e-11	1, 7, 8, 11
FAM57B	16	30035748	30064299	45	6.0604e-11	2, 9
CHMP7	8	23101150	23119512	60	6.1243e-11
ATXN7	3	63850233	63989138	274	6.5427e-11
LUZP1	1	23410516	23504301	152	6.5745e-11	5
RP11-201K10.3	1	155141885	155159748	30	6.8854e-11
KDM1A	1	23345941	23410182	73	6.9411e-11	2, 4, 5, 8, 15
NYAP1	7	100081550	100092422	22	7.1763e-11	1, 4, 11
EFCAB8	20	31446729	31549006	300	7.2718e-11
STRN3	14	31363005	31495607	274	7.9482e-11	15
USP46	4	53457138	53525502	82	8.1197e-11
L3HYPDH	14	59927081	59951148	63	8.1677e-11
AF131215.5	8	10983980	10987745	12	8.7893e-11
AL162431.1	1	180941695	180949868	11	8.9742e-11
WNK2	9	95947198	96082854	403	9.0196e-11
DNAJC1	10	22045466	22292698	392	9.1991e-11
HEXIM1	17	43224684	43229468	5	9.2348e-11	15
FXR2	17	7494548	7518189	41	9.6584e-11	15
KRTCAP2	1	155141884	155145951	10	9.6933e-11
RFTN2	2	198432948	198540769	185	9.7605e-11
EXT1	8	118806729	119124092	744	9.8227e-11	1, 4, 5, 6, 11
RHOA	3	49396578	49450431	90	9.9116e-11	1, 2, 3, 7, 8, 9, 10, 12, 13, 14
ALDOA	16	30064411	30081778	12	1.0165e-10	7
NCKIPSD	3	48701364	48723797	27	1.0232e-10	1, 2, 3, 8, 14
TOX3	16	52471917	52581714	239	1.0276e-10
USP4	3	49315264	49378145	68	1.0668e-10
C1orf234	1	23337327	23342343	8	1.149e-10
CELF1	11	47487496	47587121	124	1.1541e-10	4, 5, 15
C1orf51	1	150254953	150259505	7	1.199e-10	15
GATS	7	99798283	99869855	133	1.2515e-10
FADS1	11	61567099	61596790	33	1.2918e-10	2
ADAMTS19	5	128795958	129074376	684	1.394e-10
SLBP	4	1694527	1714282	53	1.4638e-10
ACTR1A	10	104238986	104262482	63	1.4662e-10
ZSCAN31	6	28292470	28324048	97	1.5347e-10
RALGPS1	9	129677053	129985445	556	1.5646e-10
SUGP1	19	19386827	19431653	96	1.5825e-10
RAD51B	14	68286496	69196935	2093	1.6706e-10	5
CALD1	7	134429003	134655479	579	1.6717e-10
MYLK2	20	30407111	30422492	34	1.7213e-10
NASP	1	46049518	46084566	46	1.7283e-10	5
TM6SF2	19	19375173	19384200	24	1.8065e-10
MR1	1	181003067	181031074	90	1.8313e-10
FAM167A	8	11278972	11332224	253	1.8545e-10
DEFB134	8	11850692	11853821	12	1.8796e-10
PILRA	7	99965153	99997719	46	1.9136e-10
EMC2	8	109455830	109499145	122	1.9807e-10
CHIC2	4	54875956	54930857	75	1.9938e-10
TCF25	16	89940000	89977792	143	2.0519e-10	15
IPP	1	46159996	46216322	111	2.0643e-10
MAP3K1	5	56111401	56191979	179	2.1231e-10
BCL11A	2	60678302	60780702	156	2.1318e-10	1, 2, 3, 7, 8, 9, 10, 12, 13, 14, 15
NFIX	19	13106422	13209610	159	2.1884e-10	15
ACTR10	14	58666798	58701750	60	2.236e-10
RAET1E	6	150204511	150219238	56	2.2695e-10
SLC27A6	5	127873706	128369335	1954	2.3001e-10
BMPR2	2	203241659	203432474	330	2.3008e-10	1, 2, 3, 4, 5, 7, 8, 13, 14, 15
KPNA2	17	66031635	66042958	30	2.3221e-10
HIST1H1B	6	27834570	27835359	5	2.3474e-10	15
TCF4	18	52889562	53332018	687	2.4286e-10	1, 2, 3, 8, 14
GLI3	7	42000548	42277469	772	2.4705e-10	1, 2, 3, 4, 5, 6, 8, 9, 10, 11, 12, 14, 15
PKDCC	2	42275160	42285668	29	2.5612e-10	2, 5, 8
C19orf55	19	36249044	36261930	34	2.6289e-10
TMEM69	1	46152886	46160115	14	2.6444e-10
ERVMER34-1	4	53588785	53617807	43	2.669e-10
AKAP10	17	19807615	19881656	129	2.6976e-10
ZNF276	16	89786808	89807311	93	2.7367e-10
WDR12	2	203739505	203879521	276	2.8428e-10
FANCA	16	89803957	89883065	420	2.8514e-10
BANK1	4	102332443	102995969	1665	2.9517e-10	15
AUTS2	7	69063905	70258054	2422	3.1176e-10
SLC12A8	3	124801480	124998021	635	3.1712e-10
MCTP1	5	94039446	94620279	1402	3.2474e-10
RP11-481A20.11	8	11870545	11873043	22	3.3307e-10
RHOC	1	113243728	113250056	13	3.3479e-10
TNFSF12	17	7452208	7464925	36	3.4038e-10	7, 8
TNFSF12-TNFSF13	17	7452416	7464918	36	3.4038e-10
TUBB3	16	89987800	90005169	65	3.8953e-10	1, 4, 6, 11
DNAJC24	11	31391387	31453396	92	3.9471e-10
SLC41A1	1	205758221	205782876	65	3.9787e-10
FNBP4	11	47738072	47788995	91	3.9942e-10
ZSCAN12	6	28346732	28367511	63	4.1023e-10
FUK	16	70488324	70514177	22	4.1186e-10
ASTN2	9	119187504	120177348	2845	4.1729e-10
FOXO3	6	108881038	109005977	175	4.2801e-10	2, 4, 8, 15
KLF3	4	38665817	38702663	82	4.3373e-10
SEMA3F	3	50192478	50226508	60	4.3421e-10	1, 2, 3, 4, 5, 6, 7, 8, 9, 10, 11, 12, 13, 14
EMILIN1	2	27301435	27309271	5	4.3879e-10
ELAVL4	1	50513686	50669458	206	4.4034e-10
TCTA	3	49449639	49453908	8	4.6299e-10
ACBD4	17	43209967	43221548	19	4.7571e-10
TACC3	4	1723227	1746898	142	4.7895e-10
ADAMTS3	4	73146686	73434516	497	5.0829e-10
C1orf54	1	150240600	150253327	15	5.0839e-10
GATAD2A	19	19496635	19619740	218	5.0844e-10	15
JTB	1	153946745	153950164	2	5.1547e-10
CDC42BPA	1	227177566	227506175	1473	5.1625e-10
SCAI	9	127704887	127905785	340	5.206e-10	15
KLHDC8B	3	49209044	49213917	9	5.2257e-10
ROBO1	3	78646390	79816965	2549	5.2325e-10	1, 2, 3, 4, 6, 7, 8, 11, 13, 14
PGBD1	6	28249314	28270326	59	5.4216e-10
ICA1L	2	203640690	203736708	175	5.4506e-10
MAPRE1	20	31407699	31438211	74	5.5359e-10
ASPHD1	16	29911696	29931185	19	5.6977e-10
BTN3A2	6	26365387	26378546	81	5.7114e-10
MAP2	2	210288782	210598842	692	5.8797e-10	1, 4, 6, 11
NUP160	11	47799639	47870107	120	5.9637e-10
DAAM2	6	39760142	39872648	333	6.513e-10
CCDC175	14	59971257	60043549	254	6.6304e-10
CBX8	17	77765931	77775482	16	6.9748e-10	15
DNMT3B	20	31350191	31397162	126	7.1626e-10	1, 2, 3, 8, 14, 15
OR5V1	6	29323007	29399744	328	7.1759e-10
OMG	17	29599031	29624557	26	7.2836e-10	1, 2, 3, 4, 6, 7, 8, 9, 10, 11, 12, 13, 14
SLX4IP	20	10415951	10617477	561	7.8577e-10
EXOC4	7	132937829	133751342	1348	7.9427e-10	5
USP19	3	49145479	49158371	10	8.1014e-10	8
CDKN2C	1	51426417	51440305	11	8.43e-10	1
LIN37	19	36239262	36245420	12	8.5789e-10
CCDC51	3	48473574	48481866	14	8.5976e-10
NPRL2	3	50384761	50388522	1	8.6511e-10
BCL11B	14	99635624	99737861	241	9.391e-10	1, 2, 3, 4, 6, 8, 11, 14
CARF	2	203776937	203851786	144	9.4365e-10
IGF2BP1	17	47074774	47133012	97	9.6929e-10	15
AL133373.1	14	92038788	92041383	9	9.752e-10
FAM117B	2	203499901	203634480	187	9.9411e-10
DEF8	16	90014333	90034468	84	9.945e-10
SLC35G5	8	11188397	11189717	8	1.0651e-09
HEXIM2	17	43238067	43247407	13	1.0918e-09	15
NMT1	17	43128978	43186384	196	1.1011e-09	5
CENPK	5	64813593	64858998	131	1.1076e-09
HTR1D	1	23516993	23521222	9	1.1184e-09
HSPD1	2	198351305	198381461	36	1.1234e-09
NF1	17	29421945	29709134	352	1.1398e-09	1, 2, 3, 4, 5, 7, 8, 9, 12
AC021860.1	4	38628029	38666430	89	1.1646e-09
KIF6	6	39297766	39693181	1057	1.2067e-09
HYI	1	43916824	43919660	6	1.2092e-09
UBD	6	29523292	29527702	12	1.2462e-09
SENP3	17	7465192	7475287	25	1.2591e-09
C16orf92	16	30034655	30039057	7	1.2736e-09
SMIM19	8	42396298	42409603	37	1.2744e-09
CEP250	20	34042985	34099804	94	1.3077e-09
FBXL17	5	107194736	107717799	1098	1.3253e-09
ADAMTS9	3	64501333	64673676	408	1.3681e-09	2, 8
TMEM129	4	1717679	1723085	25	1.3719e-09
C1orf43	1	154179182	154193104	19	1.3937e-09
ATRIP	3	48488114	48507115	17	1.4646e-09
MAU2	19	19431490	19469563	79	1.4935e-09
NCOA7	6	126102307	126252266	264	1.5289e-09
AGBL2	11	47681143	47736941	94	1.5686e-09
TIE1	1	43766664	43788779	25	1.5763e-09	5, 7, 8
ZKSCAN4	6	28212401	28227011	34	1.6581e-09
PLCD3	17	43186335	43210721	73	1.716e-09	5
ARHGAP12	10	32094365	32217742	214	1.7445e-09
STAG3	7	99775186	99819111	101	1.7744e-09
NOL12	22	38077680	38170137	233	1.7763e-09
SEMA6A	5	115779312	115910630	415	1.7968e-09	1, 2, 3, 4, 6, 7, 8, 9, 10, 11, 12, 13, 14
RP11-529K1.3	16	70333097	70400163	69	1.8379e-09
MST1	3	49721380	49726934	6	1.8487e-09
SND1	7	127292234	127732661	662	1.9084e-09
SGK223	8	8175258	8244008	227	1.9352e-09
CNPY4	7	99717236	99723134	6	1.9472e-09
LPAR1	9	113635543	113800981	459	1.9689e-09	1, 2, 3, 4, 7, 8, 9, 10, 12, 14, 15
C10orf11	10	77360998	78319925	1937	1.9993e-09
JKAMP	14	59951161	59972128	67	2.0098e-09
AC002398.9	19	36236579	36245420	14	2.0391e-09
MPDU1	17	7486847	7496107	12	2.1087e-09
TRIM27	6	28870779	28891766	65	2.1092e-09	15
WARS2	1	119573839	119683294	248	2.1272e-09
SLC16A8	22	38474141	38480100	13	2.1312e-09
RABEPK	9	127962821	127996437	79	2.1948e-09
PLXNA2	1	208195587	208417665	574	2.4142e-09	1, 2, 3, 4, 5, 6, 7, 8, 11, 13, 14
TNFSF13	17	7461609	7464925	6	2.4846e-09	8
HSPB6	19	36245469	36248980	3	2.4994e-09
CTC-260F20.3	19	19627036	19646885	40	2.5062e-09
ANKRD42	11	82904781	82971736	129	2.5998e-09
PTPN1	20	49126891	49201299	174	2.6617e-09
VEZT	12	95611522	95696566	252	2.7003e-09
DAG1	3	49506146	49573048	106	2.7107e-09	1, 2, 3, 4, 6, 7, 8, 11, 13
HAPLN4	19	19366450	19373605	18	2.8955e-09
LAMB2	3	49158547	49170551	15	2.9374e-09	1, 4, 6, 11
AGAP1	2	236402733	237040444	1515	3.0129e-09
YJEFN3	19	19627036	19648390	41	3.0495e-09
WDR75	2	190306159	190340291	162	3.1655e-09
NDUFA13	19	19626545	19644285	39	3.2107e-09	15
C10orf32-ASMT	10	104614029	104661656	141	3.3211e-09
NT5C2	10	104845940	104953056	230	3.3656e-09
PARD3B	2	205410516	206484886	2518	3.4529e-09
TSC22D4	7	100060982	100076902	18	3.5118e-09	15
PVRIG	7	99815864	99819113	12	3.6249e-09
FAM120B	6	170599791	170716153	266	3.6399e-09
CELSR3	3	48673902	48700348	25	3.647e-09	1, 4, 6, 7, 8, 11
DEFB136	8	11831446	11832108	5	3.6686e-09
RNF185	22	31556168	31603005	115	3.6771e-09
CCDC90B	11	82970139	82997450	77	3.7358e-09
ADAMTS8	11	130274820	130298888	68	3.7397e-09
AFAP1	4	7760441	7941653	838	3.7838e-09
NDUFS3	11	47586888	47606114	19	3.8207e-09
NUDT14	14	105639275	105647660	22	3.8447e-09
DCAKD	17	43100708	43138473	94	3.8562e-09
OR2B2	6	27878963	27880174	3	3.917e-09
BDNF	11	27676440	27743605	112	3.977e-09	1, 2, 3, 4, 6, 7, 8, 11, 13, 14
FSIP1	15	39892232	40075031	570	4.1337e-09
DNAJC13	3	132136370	132257876	247	4.1386e-09
TRIM8	10	104404253	104418164	19	4.2158e-09	15
PPP1R3B	8	8993765	9009084	46	4.2523e-09
ARL3	10	104433488	104474164	61	4.3291e-09	1, 4, 11
AL132989.1	14	58754751	58755865	2	4.3442e-09
ATF1	12	51157493	51214905	103	4.3699e-09	1, 2, 3, 8, 14
FANK1	10	127585108	127698161	293	4.3933e-09
TUSC2	3	50357458	50365682	6	4.5421e-09	4
PLCL1	2	198669426	199437305	1434	4.5452e-09
POU3F3	2	105471969	105476929	7	4.5809e-09	15
TRIM23	5	64885507	64921802	94	4.5976e-09
WBP1L	10	104503727	104576021	200	4.8016e-09
ASH1L	1	155305059	155532598	211	4.8956e-09
RBBP5	1	205055270	205091143	96	4.9164e-09
MAP4	3	47892182	48130769	254	5.1205e-09	1, 4, 7, 11
LYPD6B	2	149894621	150071776	502	5.2176e-09
TRIOBP	22	38093011	38172563	201	5.2199e-09	2, 3, 7, 13
GRIK5	19	42502473	42573650	57	5.5169e-09
MSTO1	1	155579979	155718153	143	5.7117e-09
RNF123	3	49726932	49758962	52	5.812e-09
ZKSCAN1	7	99613204	99639312	41	5.8478e-09
RP11-426L16.10	1	113245236	113254055	18	5.9813e-09
MAPK3	16	30125426	30134827	10	6.3547e-09	1, 4, 5, 6, 11
P4HA2	5	131527531	131631008	268	6.5347e-09
MSH3	5	79950467	80172279	581	6.5521e-09	15
SULT1A1	16	28616903	28634946	28	6.9417e-09
PDPR	16	70147529	70195203	30	7.1678e-09
DBF4B	17	42785976	42829632	81	7.197e-09
HRK	12	117293949	117319246	27	7.2515e-09
SNAP91	6	84262599	84419410	292	7.786e-09
CDC42EP3	2	37869032	37965611	338	7.825e-09	7
LMBR1L	12	49490919	49504683	15	7.8419e-09
KLC1	14	104028233	104167888	338	7.8765e-09
AS3MT	10	104629273	104661656	108	8.0866e-09
BTN2A1	6	26458150	26476849	61	8.3126e-09
BAIAP2L2	22	38480896	38506677	49	8.5122e-09
INO80E	16	30006615	30017114	28	8.8386e-09
CCDC17	1	46085716	46089729	8	9.2764e-09
VAX1	10	118888032	118897812	6	9.3965e-09	1, 2, 3, 4, 6, 8, 9, 11, 12, 15
SYBU	8	110586207	110704020	260	9.4051e-09
GNAI2	3	50263724	50296787	28	9.4858e-09	15
EFNA1	1	155099936	155107333	13	9.666e-09	1, 2, 3, 4, 5, 6, 7, 8, 9, 10, 11, 12, 13, 14, 15
ANGPT1	8	108261721	108510283	767	9.8609e-09	5
GBA	1	155204243	155214490	22	1.011e-08
TANC2	17	61086917	61505060	625	1.0218e-08	5
ZCWPW1	7	99998449	100026615	42	1.0254e-08
LIMK2	22	31608225	31676066	110	1.0409e-08
ST3GAL2	16	70413338	70473140	63	1.0514e-08
RP11-73M18.2	14	104029299	104152261	298	1.0737e-08
RABAC1	19	42460833	42463542	6	1.1306e-08
DDX19A	16	70380732	70407286	29	1.1384e-08
SOX7	8	10582909	10697357	514	1.158e-08	5, 15
ATP2A1	16	28889726	28915830	32	1.1617e-08
PSMD14	2	162164549	162268228	154	1.165e-08	7, 8
SH2B1	16	28857921	28885526	46	1.172e-08
DPH1	17	1933404	1946724	35	1.1987e-08
ITGAV	2	187454792	187545628	140	1.2069e-08	2, 4, 5, 6, 9
PCCA	13	100741269	101182686	797	1.2415e-08
MRPL11	11	66202546	66234209	30	1.2743e-08
RPL37A	2	217362912	217443903	224	1.2768e-08
PPP6C	9	127908852	127952218	86	1.2788e-08
MYO16	13	109248500	109860355	2187	1.2909e-08
CORO1A	16	30194148	30200397	6	1.3107e-08	7
C17orf104	17	42733762	42767676	28	1.3394e-08
TRIM38	6	25963030	25987384	49	1.3504e-08
UBTF	17	42282401	42298994	25	1.3842e-08
STIL	1	47715811	47779819	162	1.3893e-08	5
MTX1	1	155178490	155183615	6	1.3942e-08
CIRH1A	16	69165194	69265033	178	1.4001e-08
COX4I2	20	30225691	30232809	13	1.436e-08
NT5DC2	3	52558386	52569070	31	1.4493e-08
FBXW12	3	48413709	48442666	42	1.4896e-08
MAST4	5	65892176	66465423	1498	1.493e-08
CTSB	8	11700033	11726957	112	1.5365e-08
GDPD3	16	30116131	30125177	13	1.5791e-08
PILRB	7	99933737	99965356	56	1.5919e-08
ACTN4	19	39138289	39222223	239	1.6299e-08	2, 3, 7, 9, 13
LGR4	11	27387508	27494322	200	1.6439e-08	7, 8, 15
NEK4	3	52744800	52804965	141	1.6854e-08
SFXN2	10	104474295	104503249	49	1.7015e-08
ERBB3	12	56473641	56497289	32	1.7555e-08	1
ATP13A2	1	17312453	17338423	46	1.7568e-08
MITF	3	69788586	70017488	555	1.7617e-08	2, 8, 15
MYRF	11	61520114	61555990	52	1.78e-08	1, 4, 8
ZNRF3	22	29279580	29453475	383	1.836e-08	7, 8
FES	15	91426925	91439006	30	1.881e-08	1, 2, 3, 7, 8, 14
DMRT3	9	976964	991731	46	1.8834e-08	1, 7, 8, 11
RERE	1	8412457	8877702	688	1.9115e-08	1, 4, 6, 11, 15
TMA7	3	48481667	48485616	11	1.9258e-08
BMP6	6	7727030	7881655	479	2.0302e-08	1, 2, 3, 4, 8, 14, 15
SOX7	8	10581278	10697357	517	2.194e-08	5, 15
NBEAL1	2	203879602	204091101	322	2.2011e-08
FAM13A	4	89647106	90032549	1125	2.2497e-08
OR12D3	6	29341200	29343068	10	2.253e-08
PBRM1	3	52579368	52719933	332	2.271e-08
ZNF652	17	47366568	47439835	162	2.285e-08
LRRC49	15	71145578	71342414	239	2.3409e-08
ATP1A3	19	42470734	42501649	24	2.3608e-08
XRCC3	14	104163946	104181841	34	2.3664e-08
CAMTA1	1	6845384	7829766	2611	2.3739e-08
AGBL4	1	48998527	50489585	2215	2.4125e-08
FURIN	15	91411822	91426688	25	2.4334e-08
SEC31B	10	102246399	102289628	60	2.4494e-08
NRP1	10	33466420	33625190	532	2.4611e-08	1, 2, 3, 4, 5, 6, 7, 8, 9, 10, 11, 12, 13, 14
STRIP1	1	110574199	110617263	66	2.4769e-08	7
CLOCK	4	56294070	56413305	373	2.5612e-08	2, 3, 8, 15
TMCC2	1	205197304	205242471	117	2.6492e-08
ZBTB4	17	7362685	7387582	59	2.6755e-08	15
FAM171A2	17	42430583	42441243	13	2.7306e-08
KIF18B	17	43002077	43025082	63	2.7633e-08
DDX42	17	61850963	61896677	93	2.7995e-08
VCL	10	75757872	75879918	166	2.811e-08	1, 4, 6, 11
CNNM2	10	104678050	104849978	394	2.8124e-08
STRADA	17	61780192	61819330	78	2.8242e-08
FTSJ3	17	61896793	61907372	22	2.8287e-08
CILP2	19	19649057	19657468	16	2.8804e-08
GDF5OS	20	34020827	34023248	6	2.9442e-08
MYO15A	17	18012020	18083116	131	2.9868e-08	5
GNL3	3	52715172	52728508	24	3.0337e-08
RP11-51F16.8	17	61780205	61829457	101	3.0499e-08
PSMC5	17	61904512	61909379	12	3.0801e-08	7, 8, 15
HDAC5	17	42154114	42201070	76	3.3743e-08	1, 2, 7, 8, 9, 11, 15
GCAT	22	38203912	38213183	25	3.4019e-08
SLC20A2	8	42273993	42397069	220	3.4073e-08
TRIM46	1	155145873	155157447	16	3.4487e-08
CLN3	16	28477983	28506896	28	3.4519e-08
YY1AP1	1	155629237	155658791	27	3.4574e-08
HAS3	16	69139467	69152622	19	3.4641e-08
ATXN2L	16	28834356	28848558	25	3.4718e-08
LAMC1	1	182992595	183114727	405	3.5562e-08	4, 6
TBC1D5	3	17198654	18486309	2685	3.5864e-08	7
ZBTB16	11	113930315	114121398	546	3.6158e-08	2, 4, 5, 8, 9, 15
ZNF3	7	99661656	99680171	32	3.6278e-08
TBC1D10B	16	30368423	30381585	8	3.7389e-08	7
AARS	16	70286198	70323446	34	3.7759e-08
GBA2	9	35736863	35749983	10	3.8148e-08	1, 4, 11
ANGPTL2	9	129849611	129885162	52	3.8304e-08
DDX19B	16	70323566	70369186	35	4.0611e-08
TYW5	2	200794698	200820459	47	4.1724e-08
TUBA1A	12	49578579	49583107	4	4.209e-08
HIST1H4L	6	27840926	27841289	2	4.2161e-08	2, 8, 9, 15
PNMA2	8	26362202	26371608	18	4.2697e-08
DBNDD1	16	90071273	90086536	51	4.2814e-08
COG5	7	106842000	107204959	711	4.2971e-08
GLT8D1	3	52728505	52740048	16	4.3569e-08
MAGOH	1	53692564	53704282	25	4.413e-08
CSF2	5	131409483	131411859	5	4.4648e-08	2, 5
RAD23B	9	110045418	110094475	150	4.4841e-08	5
C7orf76	7	96110938	96132835	43	4.5298e-08
SLIT2	4	20254883	20622184	894	4.7733e-08	1, 2, 3, 4, 6, 7, 8, 9, 10, 11, 12, 13, 14
TMEM165	4	56262124	56319564	147	4.8333e-08
RP11-343C2.9	16	69368994	69390209	39	4.8869e-08
ITIH1	3	52811603	52826078	32	5.0458e-08
MINOS1	1	19923477	19956314	70	5.1318e-08
GLIS1	1	53971910	54199877	541	5.1458e-08	15
FGD6	12	95470525	95611258	414	5.296e-08	7
CDH11	16	64977656	65160015	459	5.333e-08	1, 4, 6, 11
RP11-343C2.7	16	69369179	69385633	37	5.405e-08
HNRNPR	1	23630264	23670829	40	5.4344e-08	15
CCDC47	17	61822610	61853711	62	5.5525e-08
TMIGD1	17	28643351	28661077	35	5.8116e-08
NDUFB8	10	102267203	102289757	32	5.8205e-08
DIP2B	12	50898768	51142450	361	5.8272e-08
C2orf69	2	200775979	200820658	93	5.9494e-08
TUBA1B	12	49521565	49525180	6	5.9953e-08
SREBF1	17	17713713	17740325	39	6.0705e-08	15
AP4S1	14	31494312	31562818	148	6.1437e-08
CTD-2370N5.3	17	29632231	29645849	21	6.3062e-08
STK17B	2	196998290	197041227	116	6.6286e-08
EFNA3	1	155036224	155059283	32	6.7769e-08	1, 4, 6, 11
SLC39A13	11	47428683	47438047	17	6.7898e-08
SMARCD2	17	61909444	61920425	18	6.8815e-08
BLMH	17	28575218	28619074	69	6.9842e-08
IMPDH2	3	49061758	49066841	7	7.0766e-08
CMPK1	1	47799469	47844511	124	7.2054e-08
SZRD1	1	16679070	16724640	101	7.2128e-08
EGFR	7	55086714	55324313	706	7.3625e-08	5
BMP4	14	54416454	54425479	22	7.6974e-08	1, 2, 3, 4, 5, 6, 7, 8, 9, 11, 12, 14, 15
TG	8	133879203	134147147	825	7.8619e-08	8
SDHB	1	17345217	17380665	111	7.8862e-08
SPAG4	20	34203814	34208971	6	8.0617e-08
KMT2B	19	36208921	36229779	42	8.1704e-08	4
PITPNM2	12	123468027	123634562	204	8.2091e-08
PPWD1	5	64859063	64883376	64	8.2358e-08
BNC2	9	16409501	16870841	1223	8.2907e-08
PLEC	8	144989321	145050902	162	8.4007e-08
SPDYE3	7	99905325	99919819	9	8.5208e-08
KIF5B	10	32297938	32345359	95	8.5722e-08	1, 4, 6, 11
SLC26A6	3	48663156	48672926	15	8.6154e-08	4
NDUFB8	10	102265385	102289638	37	8.6791e-08
CPSF6	12	69633317	69668138	59	8.7351e-08
NADK	1	1682671	1711896	69	8.8324e-08
PRDM7	16	90122974	90158480	111	8.8723e-08
C1orf185	1	51567906	51613752	64	9.0854e-08
EVI2B	17	29630784	29641130	13	9.147e-08
EFNA3	1	155036224	155060014	34	9.1544e-08	1, 4, 6, 11
ABHD1	2	27346682	27353680	7	9.2087e-08
POLR3B	12	106751436	106903976	344	9.2238e-08
NTAN1	16	15131710	15149921	43	9.2267e-08
TUFM	16	28853732	28857729	6	9.3112e-08
GNPTAB	12	102139275	102224716	176	9.331e-08
IGFLR1	19	36230058	36233354	12	9.3442e-08
DSTYK	1	205111632	205180727	153	9.4435e-08
PINX1	8	10622473	10697394	377	9.5213e-08	15
POU2F2	19	42590263	42700737	117	9.6065e-08	4
CLN3	16	28477974	28503333	23	9.6101e-08
PICK1	22	38452318	38471708	33	9.9062e-08	1, 4, 5, 11
SMIM4	3	52568029	52613253	109	9.9968e-08
SMARCC1	3	47626762	47823596	235	1.0056e-07
WNT8B	10	102222798	102243501	34	1.008e-07	1, 5, 11
TSC22D2	3	150126122	150184218	131	1.0166e-07
ADAM15	1	155023042	155035252	20	1.0242e-07	4, 6
MAPRE2	18	32556892	32723434	359	1.0444e-07
RP11-691N7.6	11	57509635	57560715	63	1.0534e-07
TSSK6	19	19623227	19626838	5	1.0794e-07	4
VWA5B2	3	183948217	183960117	24	1.0904e-07
BTN1A1	6	26501449	26510650	21	1.1034e-07
NPIPB8	16	28648975	28670003	14	1.1044e-07
CCND1	11	69455855	69469242	23	1.1236e-07	2, 8, 9, 15
TSR1	17	2225797	2240801	24	1.1252e-07
MEIS2	15	37181406	37393504	392	1.1507e-07	2, 8, 9, 15
FRYL	4	48499378	48782339	358	1.1568e-07	1, 4, 11
NR2F2	15	96869167	96883492	10	1.1601e-07	1, 5, 15
SCFD2	4	53739149	54232242	1160	1.1949e-07
MKX	10	27961804	28034989	159	1.209e-07
HSPA5	9	127997132	128003609	6	1.2142e-07
CRB1	1	197170592	197447585	396	1.2238e-07	1, 4, 11
SPI1	11	47376411	47400127	57	1.2619e-07	2, 4, 8, 15
LAMC3	9	133884469	133969860	303	1.3009e-07	1, 4, 6
RP11-10A14.4	8	9009252	9025646	22	1.3181e-07
BSN	3	49591922	49708978	149	1.3411e-07
ACKR3	2	237476430	237491001	30	1.351e-07
SLC4A10	2	162280843	162841792	1122	1.3873e-07	1, 4, 11
CTNND1	11	57520715	57587018	86	1.4086e-07
RAPGEF2	4	160025330	160281321	453	1.4119e-07	1, 2, 3, 4, 7, 8, 9, 10, 11, 12, 13, 14
SPON2	4	1160720	1202750	100	1.412e-07	1, 4, 6, 11
OBFC1	10	105642300	105677963	78	1.4128e-07	15
TMEM110	3	52870235	52931612	128	1.4136e-07
SEMA4D	9	91975702	92113045	434	1.4263e-07	1, 2, 3, 4, 7, 8, 9, 10, 12, 13, 14, 15
ZKSCAN8	6	28109688	28127250	39	1.4463e-07
LRCH4	7	100169855	100183776	32	1.4481e-07
HIST1H2AJ	6	27782112	27782607	3	1.4488e-07
TMEM110-MUSTN1	3	52867137	52931578	137	1.4755e-07
PKLR	1	155259630	155271225	15	1.4834e-07
VPS9D1	16	89773542	89787394	44	1.4885e-07
CEP112	17	63631656	64188202	1947	1.4895e-07
THOC7	3	63819546	63849579	56	1.4912e-07
HIF1AN	10	102288829	102319755	79	1.5079e-07	2, 7, 8, 15
ITIH4	3	52846991	52865495	42	1.5189e-07
NPHP3	3	132276986	132441303	262	1.5214e-07	2, 5, 7, 8, 9
CDC20	1	43824626	43828874	6	1.5359e-07	1, 2, 3, 8, 14
CHPT1	12	102090725	102137918	100	1.6379e-07
TAOK1	17	27717482	27878922	278	1.6456e-07
PCGF6	10	105062553	105110891	76	1.6624e-07	15
FBXL19	16	30934376	30960104	26	1.7027e-07
TFDP2	3	141663277	141868386	641	1.7189e-07	15
FBXL7	5	15500305	15939900	979	1.7265e-07
DHX30	3	47844399	47891685	35	1.7328e-07
PABPC4	1	40026488	40042462	33	1.7388e-07
CCDC43	17	42750437	42767147	12	1.7488e-07
KIAA0754	1	39876151	39882154	11	1.7596e-07
DOCK9	13	99445741	99738879	885	1.8085e-07
MTMR3	22	30279144	30426855	323	1.8159e-07
PPP4C	16	30087299	30096698	11	1.8378e-07
LAMC2	1	183155373	183214035	197	1.9049e-07
ARHGEF11	1	156904632	157015162	231	1.9289e-07
IP6K1	3	49761727	49823975	103	1.9503e-07
GFAP	17	42982376	42994305	43	1.9527e-07	1, 2, 3, 4, 8, 9, 10, 11, 12, 14
ALX3	1	110602616	110613322	17	1.9547e-07	5
GINS1	20	25388363	25433264	109	1.9755e-07	5
CCDC101	16	28565236	28603111	106	1.9772e-07
KIAA1614	1	180882290	180920750	86	1.9984e-07
GIGYF1	7	100277130	100287071	24	2.0113e-07
FAM120A	9	96214004	96328397	298	2.0113e-07
HBP1	7	106809406	106842974	46	2.0144e-07
RP11-1055B8.6	17	79369275	79375658	10	2.0349e-07
KBTBD2	7	32907784	32933743	54	2.1079e-07
PYGB	20	25228705	25278650	164	2.1213e-07
CRKL	22	21271714	21308037	92	2.1684e-07
FRMD4A	10	13685706	14504141	3055	2.2249e-07
ARHGAP35	19	47421933	47508334	145	2.2254e-07	1, 2, 3, 5, 7, 8, 14, 15
COG8	16	69354043	69373570	46	2.2504e-07
CSHL1	17	61986957	61996198	24	2.2916e-07
XRN1	3	142025449	142166904	194	2.3323e-07
MIB1	18	19284918	19450918	219	2.4289e-07	1, 2, 3, 5, 8, 9, 10, 12, 14
TLK2	17	60536019	60692842	177	2.508e-07
DHX32	10	127524906	127585005	80	2.523e-07
WLS	1	68564142	68698803	501	2.5562e-07	5
CRMP1	4	5749811	5894785	556	2.5621e-07	1, 2, 3, 4, 6, 8, 9, 10, 11, 12, 14
STX4	16	31044210	31054296	19	2.5714e-07
KLHL18	3	47324407	47388306	63	2.5872e-07
HAX1	1	154244987	154248351	2	2.6015e-07	2, 8
VEGFA	6	43737921	43754224	36	2.6325e-07	1, 2, 3, 4, 5, 6, 7, 8, 11, 13, 14, 15
ACSL6	5	131142683	131347936	335	2.6366e-07
EPHA4	2	222282747	222438922	390	2.6416e-07	1, 2, 3, 4, 6, 7, 8, 9, 10, 11, 12, 13, 14
SPATS2L	2	201170604	201346986	361	2.6463e-07
AFF1	4	87856154	88062206	450	2.6585e-07
C16orf62	16	19566562	19718115	455	2.6827e-07
SNTB2	16	69221032	69342955	227	2.6946e-07
DAP3	1	155657751	155708801	66	2.7108e-07
GNA13	17	63006833	63052957	26	2.751e-07	5, 7
DEC1	9	117904097	118164923	895	2.7845e-07
PARK7	1	8014351	8045565	58	2.8418e-07
SULT1A2	16	28603264	28608430	26	2.8554e-07
FCHO2	5	72251808	72386349	206	2.8788e-07
ZNF322	6	26636518	26659980	73	2.8907e-07
CPNE1	20	34213953	34252878	89	2.9695e-07	1, 2, 3, 4, 8, 11, 14
TMED6	16	69377151	69385712	21	2.999e-07
CCP110	16	19535133	19564730	75	3.0961e-07
AC011997.1	2	198557830	198639547	129	3.152e-07
TMED10	14	75598173	75643334	84	3.183e-07
ZNF48	16	30389427	30411429	42	3.1968e-07
FOXP2	7	113726382	114333827	881	3.2114e-07	7, 8, 15
SPC25	2	169690642	169769881	192	3.2171e-07
NOSTRIN	2	169643049	169722024	192	3.251e-07	15
BCCIP	10	127512115	127542264	49	3.3548e-07
C10orf32	10	104613980	104624718	22	3.3684e-07
COPB1	11	14464986	14521573	97	3.4121e-07
ADAM19	5	156822542	157002783	589	3.4227e-07
LLGL1	17	18128901	18148189	37	3.4367e-07	1, 4, 6, 11
GJC1	17	42875816	42908184	50	3.4733e-07	4
PSMD6	3	63996225	64009658	33	3.4735e-07	7, 8
DCLK2	4	150999426	151178609	493	3.4744e-07	1, 4, 11
FDFT1	8	11653082	11696818	244	3.4843e-07
TMX2-CTNND1	11	57480077	57559058	104	3.4969e-07
C2orf47	2	200820040	200873263	90	3.5086e-07
RAB26	16	2190804	2204166	23	3.6078e-07
NEO1	15	73344051	73597547	560	3.6125e-07	1, 4, 6, 11
PRKCZ	1	1981909	2116834	409	3.6281e-07	1, 2, 4, 8, 11
PRDM16	1	2985732	3355185	1218	3.6311e-07	1, 2, 8, 9, 15
GABBR1	6	29523406	29601753	272	3.6336e-07	15
RBM4	11	66384097	66434153	49	3.635e-07	2, 15
AP4M1	7	99699172	99707968	20	3.6734e-07
CPT2	1	53662101	53679869	27	3.6903e-07
ARPC5L	9	127624409	127640003	15	3.7213e-07
ABHD12	20	25275379	25371619	241	3.7399e-07
CDHR4	3	49828165	49837268	15	3.7713e-07
RP11-343C2.12	16	69362547	69368774	15	3.8204e-07
ZNF398	7	148823508	148880116	192	3.8287e-07
ZNF786	7	148766735	148787874	46	3.8342e-07
C17orf58	17	65987217	65989765	3	3.8684e-07
HIST1H2BF	6	26199748	26200942	9	3.8979e-07
VPS4A	16	69345259	69358949	35	3.9072e-07
IPO11	5	61699799	61924409	409	3.9348e-07
BCL7C	16	30844947	30906281	66	4.0288e-07
APOPT1	14	104029299	104073860	116	4.0357e-07
ACAD11	3	132276982	132379567	163	4.0571e-07
MPHOSPH9	12	123636867	123728561	233	4.0662e-07
NUCKS1	1	205681947	205719404	88	4.0877e-07
RP5-966M1.6	3	52847298	52869745	55	4.1082e-07
SEPT1	16	30389454	30407312	37	4.1347e-07
APOBR	16	28505970	28510291	9	4.1721e-07
KCNK2	1	215179118	215410436	632	4.2054e-07	8, 15
C2orf53	2	27359723	27362278	6	4.2438e-07
SPRY2	13	80910111	80915086	7	4.3023e-07	2, 5
CRB2	9	126118449	126142603	78	4.3039e-07	2, 3, 5, 7, 8, 13
PELI3	11	66234216	66244808	16	4.3368e-07
ZSCAN16	6	28092338	28097860	10	4.3798e-07
C20orf173	20	34111014	34117481	8	4.4619e-07
SORBS3	8	22402499	22433301	42	4.584e-07	15
LRRC16A	6	25279306	25620758	1306	4.8012e-07	2, 3, 7, 13
COQ10B	2	198318147	198340032	26	4.9201e-07
CSPG5	3	47603729	47622282	27	4.9761e-07
SETD1A	16	30968615	30996437	36	4.9855e-07
LEO1	15	52230222	52264003	72	5.0213e-07	2, 5, 8, 9
PGPEP1	19	18451397	18480760	83	5.051e-07
ASTL	2	96789589	96804175	26	5.1598e-07
ELP6	3	47537130	47555251	30	5.1664e-07
FOXE3	1	47881744	47883723	4	5.1952e-07	2, 4, 8, 9
MICALL1	22	38301664	38338829	65	5.2279e-07	1, 4, 11
SSBP4	19	18529674	18545372	32	5.2557e-07
GPR137B	1	236305832	236385165	232	5.2746e-07
GOLGA1	9	127640646	127710771	97	5.3123e-07
SLC17A2	6	25912982	25930946	56	5.342e-07
MOB2	11	1490687	1522477	106	5.3442e-07	1, 2, 3, 8, 14
CYTH3	7	6201407	6312275	220	5.4577e-07
RP11-343C2.11	16	69333585	69354614	36	5.5048e-07
DOCK7	1	62920399	63153969	308	5.517e-07	1, 2, 3, 4, 6, 8, 11
PIK3IP1	22	31677579	31688520	29	5.5353e-07
ARID1B	6	157099063	157531913	922	5.5503e-07
CUX1	7	101458959	101927249	1140	5.6028e-07	1, 2, 3, 7, 8, 13, 14, 15
KIF2A	5	61601989	61833076	485	5.6557e-07
SCAP	3	47455203	47518616	64	5.675e-07
PKD1	16	2138711	2185899	116	5.7176e-07	5
CCDC117	22	29168662	29185283	53	5.8865e-07
SNRPD1	18	19192228	19210417	26	5.9519e-07
ABI2	2	204192942	204312446	180	5.982e-07
NIP7	16	69373333	69377014	12	5.9875e-07
USP3	15	63796793	63886839	191	6.085e-07
ZNF354C	5	178487416	178510538	57	6.1048e-07
FAM107B	10	14560556	14816896	904	6.3333e-07
FLII	17	18148150	18162230	20	6.34e-07
HCN4	15	73612200	73661605	144	6.3434e-07
BOLL	2	198591603	198651486	85	6.3443e-07
SLC45A3	1	205626979	205649587	60	6.3865e-07	1, 2, 3, 8
RP11-3B7.1	3	49297518	49298744	4	6.3998e-07
PDXDC1	16	15068448	15233196	251	6.448e-07
LRRC48	17	17876127	17920203	71	6.4552e-07
F2	11	46740730	46761056	54	6.4836e-07	1, 2, 3, 7, 8, 9, 12
FBXW8	12	117348761	117468953	250	6.5009e-07	1, 2, 3, 5, 7, 8, 13, 14
C20orf166	20	61147660	61167971	105	6.6093e-07
ATPAF2	17	17880723	17942523	86	6.6647e-07
VMP1	17	57784553	57919616	192	6.6788e-07
TOM1L2	17	17746828	17875736	189	6.7242e-07
ZNF423	16	49521435	49891830	1045	6.8259e-07	15
ITGB5	3	124480795	124620265	446	6.8334e-07	5
AHCYL1	1	110527308	110566357	34	6.874e-07
THSD4	15	71389291	72075722	1986	6.8844e-07
ADAMTS18	16	77281710	77469011	865	6.8951e-07
THBS1	15	39873280	39891667	29	6.9004e-07	7, 8
MFAP2	1	17300997	17307330	17	6.9671e-07	5
CLEC18A	16	69984810	69998141	11	6.999e-07
BNIP3L	8	26240414	26363152	462	7.0117e-07
SGSM2	17	2240792	2284352	166	7.0896e-07
FOXS1	20	30432103	30433420	2	7.0965e-07	15
GIT1	17	27900487	27921072	30	7.0972e-07
ABHD3	18	19230858	19284766	76	7.1331e-07
TTC39A	1	51752930	51810788	106	7.1386e-07
NAV3	12	78224685	78606790	1169	7.1517e-07
LRRC17	7	102553438	102585396	39	7.1886e-07	2, 8, 9
FBXO42	1	16573334	16678949	198	7.2379e-07
CDC42SE2	5	130581186	130734140	192	7.2506e-07	7
SETD2	3	47057919	47205457	190	7.263e-07	4, 5
TRAIP	3	49866034	49894007	37	7.4284e-07
SLC17A3	6	25833294	25882514	131	7.5235e-07
CHAF1A	19	4402659	4445015	123	7.5952e-07
ACKR4	3	132316081	132337811	40	7.7423e-07
NBL1	1	19967048	19984945	58	7.7663e-07	1, 2, 3, 4, 8, 11, 14
SNX2	5	122110691	122165803	178	7.8274e-07
FBXL20	17	37415384	37558776	279	7.8889e-07
CDK12	17	37617764	37721160	196	7.9613e-07
ANO2	12	5641035	6055398	1228	8.0298e-07
PRTG	15	55903744	56035288	338	8.1613e-07
XBP1	22	29190543	29196585	8	8.2932e-07	1, 2, 4, 7, 8, 9, 11, 15
PPP1R21	2	48667737	48742525	205	8.3614e-07
ZDHHC5	11	57435219	57468659	49	8.4653e-07
MARK3	14	103851729	103970168	256	8.4907e-07
PDZRN4	12	41582250	41968392	1151	8.5851e-07
CBFA2T2	20	32077881	32237842	131	8.6129e-07	1, 2, 3, 8, 9, 10, 12, 14, 15
CKAP5	11	46764598	46867847	147	8.6612e-07
DPP3	11	66247484	66277130	57	8.714e-07
CLCN2	3	184063973	184079439	37	8.8562e-07
SALL1	16	51169886	51185278	17	8.9887e-07	1, 4, 5, 6, 11, 15
ARHGEF1	19	42387228	42434302	37	9.0367e-07	1, 2, 3, 7, 8, 9, 10, 12, 13, 14
CHD6	20	40030741	40247133	508	9.0424e-07
SNCAIP	5	121647049	121799914	203	9.0453e-07
IQCJ-SCHIP1	3	158680024	159615155	1943	9.4104e-07
POLR2A	17	7387685	7417933	111	9.4462e-07
ZNF436	1	23685941	23695935	25	9.5155e-07
PLEKHO1	1	150121373	150136916	29	9.5176e-07	7
NCAPD3	11	134020014	134095348	167	9.591e-07
UBXN6	19	4444996	4457819	43	9.651e-07
GDE1	16	19513015	19533467	61	9.782e-07
TMOD3	15	52121825	52239492	262	9.7915e-07	4
ISCA1	9	88879461	88897676	41	9.9184e-07
EFTUD2	17	42927311	42977030	138	9.9212e-07
CATSPERB	14	92047040	92247051	633	9.9598e-07	4
HFE	6	26087509	26098571	24	1.0098e-06
STX1B	16	31000577	31021949	30	1.012e-06
FAM195A	16	691813	698474	6	1.0144e-06
RAB8B	15	63481668	63559981	174	1.0162e-06
RPS6KB1	17	57970447	58027925	84	1.0162e-06	4, 8
GID4	17	17942606	17971718	48	1.0256e-06
CD68	17	7482785	7485429	4	1.0285e-06
MED1	17	37560538	37607539	84	1.0486e-06	1, 2, 3, 4, 5, 7, 8, 9, 10, 12, 14, 15
SIDT1	3	113251143	113348425	271	1.064e-06
PCCB	3	135969148	136056738	138	1.0661e-06
APOE	19	45409011	45412650	6	1.0725e-06	1, 2, 3, 4, 7, 8, 9, 10, 11, 12, 13, 14, 15
FRAT1	10	99079022	99081672	6	1.0764e-06
KIF9	3	47269516	47324941	81	1.101e-06
CAPN12	19	39220827	39260544	162	1.1074e-06
CHSY1	15	101715928	101792137	256	1.1122e-06	4
DDAH1	1	85784164	86043933	688	1.1274e-06	7, 8
TMEM161B	5	87485450	87565293	136	1.1283e-06
FRMD4B	3	69219141	69591734	1096	1.1396e-06
ERO1LB	1	236378855	236445319	312	1.1404e-06
ZHX3	20	39807088	39946312	224	1.1468e-06	2, 15
DENND1B	1	197473878	197744826	338	1.153e-06
DUSP15	20	30435440	30458550	43	1.1832e-06
DPEP1	16	89679716	89704839	79	1.187e-06
TAF6	7	99704693	99717464	17	1.2026e-06
HIST1H3J	6	27858093	27860884	7	1.2036e-06	15
C21orf49	21	34144411	34266043	270	1.2247e-06
HCN3	1	155247374	155259639	20	1.2341e-06
RAMP3	7	45197390	45225901	190	1.2518e-06	15
EVI2A	17	29644578	29648902	10	1.2629e-06
CCDC34	11	27352374	27385415	66	1.271e-06
MUC1	1	155158300	155162707	6	1.277e-06	15
SLA	8	134048973	134115298	255	1.2911e-06
SLC35G6	17	7384721	7386383	6	1.2931e-06
LHFPL2	5	77781038	78065844	597	1.299e-06
RBM12	20	34236847	34252878	38	1.3019e-06
TRAPPC13	5	64920543	64962060	119	1.3037e-06
FBXL13	7	102453308	102715286	386	1.3073e-06
SLC10A4	4	48485360	48491213	12	1.3131e-06
RNFT1	17	58029601	58042122	21	1.3226e-06
APBB3	5	139937853	139973337	32	1.3257e-06
ARHGEF26	3	153838792	153975616	322	1.3397e-06	4, 6
SLC35F6	2	26987152	27004099	20	1.3438e-06
ANKS1A	6	34857042	35059179	447	1.3544e-06	1, 4, 11
MRPL30	2	99797542	99814089	46	1.3775e-06
CADPS	3	62384022	62861054	1600	1.3837e-06
KIAA1024L	5	129083772	129102425	49	1.3843e-06
LIMA1	12	50569571	50677329	131	1.3947e-06
CHTF8	16	69151913	69166487	22	1.4129e-06
SMARCAD1	4	95128762	95212443	157	1.4182e-06
ATOX1	5	151121877	151152093	52	1.4237e-06
FDPS	1	155278539	155290457	10	1.4239e-06
RP11-171N4.2	4	157555646	157563606	23	1.4265e-06
NEK9	14	75548822	75594047	75	1.4336e-06
KLF11	2	10182976	10194963	36	1.4479e-06	15
NBEAL2	3	47021173	47051193	46	1.482e-06	4, 6
UBE2L3	22	21903736	21978323	107	1.4885e-06
ALKBH5	17	18086392	18113268	65	1.494e-06
CEP57	11	95523129	95565857	131	1.5165e-06	4
JAM3	11	133938820	134021896	243	1.5224e-06	1, 4, 11
HORMAD2	22	30476163	30573064	166	1.5297e-06
MIER3	5	56215429	56267502	157	1.5361e-06
SDCCAG8	1	243419320	243663394	418	1.5369e-06	1
MMS19	10	99218081	99258551	76	1.538e-06
ILF3	19	10764937	10803093	54	1.5508e-06	15
CD46	1	207925402	207968858	91	1.5698e-06	2, 8
C12orf65	12	123717463	123742506	73	1.6517e-06
STAB1	3	52529354	52558511	70	1.6573e-06	7, 8
CDK6	7	92234235	92465908	266	1.6673e-06	1, 2, 4, 8, 9
CKB	14	103985996	103989448	5	1.6719e-06
APEH	3	49711435	49721396	8	1.6723e-06
RP11-196G11.1	16	31094760	31106277	16	1.686e-06
FZD3	8	28351729	28431775	154	1.6982e-06	1, 2, 3, 4, 5, 6, 7, 8, 11
RIT1	1	155867599	155881195	21	1.7557e-06
RAD54L	1	46713360	46744145	32	1.7612e-06
TLE4	9	82186688	82341658	303	1.7636e-06	15
ANGEL2	1	213165524	213189168	27	1.7689e-06
ACYP1	14	75519924	75536186	28	1.7776e-06
ZNF891	12	133694740	133707059	29	1.7912e-06
LEKR1	3	156543270	156763918	609	1.7982e-06
DACT1	14	59100685	59115039	23	1.8248e-06	5, 7, 8, 15
ZNF668	16	31072164	31085641	17	1.8306e-06
KIAA1919	6	111580551	111592370	28	1.8429e-06
PATZ1	22	31721790	31742218	38	1.8537e-06	15
RHOQ	2	46768945	46810260	85	1.8693e-06	7
POLR2F	22	38348614	38437922	102	1.8717e-06
MLH3	14	75480467	75518235	77	1.9043e-06
UBXN2A	2	24150155	24227779	249	1.9115e-06
AC079354.1	2	202937978	203062585	297	1.9389e-06
RP11-178C3.1	17	58018269	58050462	43	1.9409e-06
SRPK2	7	104751151	105039755	542	1.96e-06
LRRC71	1	156890442	156902886	37	1.9786e-06
BMP8A	1	39957318	39991607	78	1.9902e-06	4
VKORC1	16	31102163	31107301	7	2.0006e-06
NCAM1	11	112831997	113149158	839	2.0404e-06	1, 4, 6, 11
GAL3ST4	7	99756867	99766373	16	2.0689e-06
MACROD2	20	13976015	16033842	5880	2.0703e-06
SUPT3H	6	44777054	45345690	1732	2.1385e-06
CDC25A	3	48198636	48229892	36	2.1499e-06
SPATA21	1	16713612	16763919	132	2.1658e-06
RABGAP1L	1	174128548	174964445	1672	2.166e-06
RORA	15	60780483	61521518	1846	2.2154e-06	1, 2, 9, 11
SPTBN1	2	54683422	54896812	612	2.2169e-06	1, 4, 6, 11
PTPN23	3	47422501	47454931	33	2.2233e-06
FKSG63	16	70258261	70258641	1	2.2251e-06
GNB1	1	1716729	1822495	145	2.2265e-06
TREX1	3	48506445	48509044	3	2.2374e-06
ERGIC3	20	34129770	34145405	34	2.2447e-06
CABP4	11	67219877	67226699	13	2.2594e-06	1, 4, 6, 11
ELL	19	18553473	18632937	205	2.2822e-06	5
PI4KA	22	21061979	21213705	389	2.284e-06
PDE3A	12	20522179	20837315	982	2.3038e-06	2, 3, 4
ADK	10	75910960	76469061	840	2.3618e-06
CPED1	7	120628731	120937498	744	2.3711e-06
ZNF646	16	31085743	31095517	11	2.3764e-06
ERRFI1	1	8064464	8086368	34	2.4002e-06	2, 8
FAM189B	1	155216996	155225274	18	2.4176e-06
ZNF425	7	148799876	148823438	58	2.4227e-06	15
ZC2HC1C	14	75530873	75545126	25	2.4229e-06
IL20RB	3	136665072	136729927	74	2.4345e-06
IQCJ	3	158680717	158984096	595	2.4418e-06
FEN1	11	61560109	61564716	4	2.4481e-06
UMPS	3	124449213	124464040	52	2.4634e-06
ZFYVE21	14	104182067	104200005	39	2.4689e-06
MRPL32	7	42971799	42988557	55	2.4767e-06
CENPBD1	16	90036206	90038942	9	2.4769e-06
CTC-534A2.2	5	64920592	64926718	16	2.5007e-06
SCAMP3	1	155225770	155232221	14	2.5089e-06
PSME4	2	54091204	54197977	288	2.5239e-06	4, 7, 8
USMG5	10	105148798	105156223	10	2.6382e-06
