# Supplementary material for: Understanding the genetic determinants of the brain with MOSTest
Source: Nat Commun. 2020 Jul 14;11:3512. doi: 10.1038/s41467-020-17368-1 (PMC7360598; doi:10.1038/s41467-020-17368-1)
Supplement: Supplementary file 16 — Supplementary Data 13 [file 41467_2020_17368_MOESM16_ESM.txt]

Pathway	# Genes	Beta	Std. Error	MOSTest p-value	min-P p-value
Neurogenesis	1343	0.29941	0.034444	1.925e-18	7.4967e-11
Regulation Of Cell Differentiation	1413	0.26802	0.033521	6.8418e-16	1.2176e-08
Regulation Of Cell Development	799	0.33991	0.043645	3.5942e-15	1.264e-08
Cell Development	1363	0.24452	0.034023	3.4497e-13	1.6658e-07
Embryo Development	859	0.31059	0.043435	4.4905e-13	3.3731e-06
Cell Morphogenesis Involved In Differentiation	489	0.40624	0.057656	9.5667e-13	7.6706e-09
Regulation Of Anatomical Structure Morphogenesis	975	0.27731	0.040086	2.3716e-12	2.2863e-07
Regulation Of Multicellular Organismal Development	1586	0.21648	0.031985	6.7271e-12	3.9945e-07
Negative Regulation Of Cell Differentiation	575	0.3464	0.051596	9.7832e-12	3.1576e-08
Negative Regulation Of Neuron Differentiation	183	0.59272	0.088735	1.2341e-11	6.4321e-08
Neuron Differentiation	833	0.29583	0.044302	1.2507e-11	3.3775e-10
Negative Regulation Of Nervous System Development	251	0.50447	0.075702	1.3734e-11	1.0513e-07
Regulation Of Cell Morphogenesis Involved In Differentiation	318	0.46375	0.069794	1.5657e-11	6.4756e-06
Regulation Of Neuron Differentiation	528	0.35116	0.053557	2.8262e-11	6.856e-06
Negative Regulation Of Nitrogen Compound Metabolic Process	1393	0.21371	0.032699	3.2524e-11	0.00064267
Embryonic Morphogenesis	524	0.36396	0.056491	6.0174e-11	0.00015412
Regulation Of Cell Morphogenesis	526	0.3521	0.054798	6.7417e-11	1.586e-05
Regulation Of Transcription From Rna Polymerase Ii Promoter	1666	0.19091	0.029978	9.7821e-11	3.6899e-06
Negative Regulation Of Gene Expression	1384	0.20506	0.032637	1.7006e-10	0.00069932
Regulation Of Nervous System Development	715	0.2882	0.046268	2.4014e-10	5.6185e-06
Pattern Specification Process	402	0.40547	0.065094	2.4026e-10	6.1249e-07
Neuron Projection Guidance	196	0.56523	0.091588	3.459e-10	7.6142e-08
Mesenchymal Cell Differentiation	129	0.69647	0.11288	3.4919e-10	6.645e-08
Anterior Posterior Pattern Specification	186	0.61862	0.10053	3.8756e-10	2.196e-07
Regulation Of Cellular Component Movement	741	0.28341	0.046178	4.2829e-10	1.5416e-06
Stem Cell Differentiation	185	0.56344	0.092238	5.1366e-10	1.2608e-05
Negative Regulation Of Cell Development	290	0.43275	0.071194	6.193e-10	4.4268e-08
Central Nervous System Development	819	0.26156	0.043177	7.0474e-10	2.4479e-07
Cell Morphogenesis Involved In Neuron Differentiation	351	0.40988	0.068071	8.823e-10	2.9287e-08
Regulation Of Axonogenesis	158	0.58606	0.097453	9.2452e-10	1.3857e-06
Neuron Projection Morphogenesis	383	0.38388	0.064921	1.7108e-09	3.0928e-09
Neuron Projection Development	516	0.32514	0.055245	2.0229e-09	1.493e-08
Negative Regulation Of Developmental Process	757	0.26295	0.044699	2.0556e-09	4.0412e-08
Appendage Development	164	0.57804	0.098969	2.6475e-09	4.6393e-05
Mesenchyme Development	178	0.56097	0.096426	3.0372e-09	7.0341e-07
Positive Regulation Of Cell Development	451	0.33356	0.057451	3.2554e-09	4.3419e-05
Tube Development	531	0.3147	0.054215	3.2816e-09	0.001452
Negative Regulation Of Cell Projection Organization	136	0.59917	0.10323	3.2888e-09	1.2437e-07
Cellular Component Morphogenesis	861	0.24233	0.04178	3.3683e-09	1.8851e-06
Regulation Of Extent Of Cell Growth	95	0.72939	0.12579	3.4036e-09	8.01e-07
Positive Regulation Of Cartilage Development	28	1.3717	0.23811	4.2617e-09	4.2575e-05
Positive Regulation Of Cell Differentiation	785	0.256	0.044517	4.5224e-09	4.7543e-05
Morphogenesis Of An Epithelium	385	0.3666	0.063753	4.5276e-09	0.0019216
Regionalization	302	0.43656	0.076032	4.762e-09	4.3361e-07
Epithelium Development	900	0.24227	0.04251	6.1177e-09	0.0036402
Tube Morphogenesis	312	0.40478	0.0711	6.3392e-09	0.0002647
Hindlimb Morphogenesis	36	1.2761	0.22504	7.2413e-09	1.4702e-06
Neuron Development	654	0.27897	0.049456	8.5929e-09	3.7367e-07
Negative Regulation Of Transcription From Rna Polymerase Ii Promoter	693	0.25623	0.045509	9.1359e-09	0.00060357
Tissue Morphogenesis	516	0.30886	0.054927	9.5173e-09	0.0005544
Wnt Signaling Pathway	337	0.368	0.065874	1.1764e-08	0.00081495
Positive Regulation Of Gene Expression	1634	0.16795	0.030319	1.5413e-08	0.0011611
Negative Regulation Of Response To Stimulus	1289	0.18988	0.034296	1.566e-08	1.2784e-05
Positive Regulation Of Developmental Process	1086	0.21021	0.03812	1.7747e-08	9.1844e-05
Regulation Of Cell Projection Organization	532	0.28939	0.052838	2.1929e-08	9.1413e-05
Head Development	663	0.25866	0.047418	2.4839e-08	2.163e-06
Regulation Of Axon Guidance	37	1.1489	0.21153	2.8363e-08	6.9613e-09
Embryo Development Ending In Birth Or Egg Hatching	532	0.28887	0.05396	4.3708e-08	1.8128e-05
Neural Crest Cell Differentiation	73	0.81426	0.15421	6.534e-08	1.5096e-08
Artery Development	75	0.79476	0.15114	7.3527e-08	0.00014707
Positive Regulation Of Chondrocyte Differentiation	19	1.4491	0.27718	8.6671e-08	0.00051501
Regulation Of Cellular Response To Growth Factor Stimulus	217	0.44145	0.084806	9.7931e-08	1.4489e-05
Regulation Of Cell Proliferation	1411	0.17458	0.03356	9.966e-08	4.1056e-05
Tissue Development	1448	0.17392	0.033653	1.1953e-07	0.0059131
Regulation Of Neuron Projection Development	386	0.31927	0.061872	1.247e-07	0.00036586
Embryonic Organ Development	392	0.33442	0.064829	1.2588e-07	0.002716
Vasculature Development	454	0.29923	0.058698	1.7361e-07	0.00010369
Negative Regulation Of Axonogenesis	60	0.80798	0.15979	2.1554e-07	2.5447e-07
Sensory Organ Development	480	0.29504	0.058369	2.1774e-07	0.031064
Positive Regulation Of Neuron Migration	10	2.1476	0.42579	2.3052e-07	6.3406e-07
Organ Morphogenesis	816	0.22633	0.045042	2.5444e-07	0.00097792
Negative Regulation Of Cell Morphogenesis Involved In Differentiation	110	0.58973	0.1187	3.411e-07	8.1871e-07
Circulatory System Development	762	0.2237	0.045076	3.5073e-07	0.0010996
Locomotion	1070	0.19229	0.038789	3.6081e-07	4.4869e-05
Negative Regulation Of Cell Communication	1133	0.1803	0.036431	3.7617e-07	0.00025087
Negative Regulation Of Axon Extension	35	1.0374	0.21133	4.6176e-07	5.2046e-06
Regulation Of Wnt Signaling Pathway	298	0.34803	0.070942	4.6952e-07	0.00028753
Blood Vessel Morphogenesis	356	0.32171	0.065787	5.0811e-07	0.00029802
Positive Regulation Of Transcription From Rna Polymerase Ii Promoter	955	0.19082	0.0391	5.3445e-07	0.001441
Negative Regulation Of Multicellular Organismal Process	932	0.19773	0.040614	5.6732e-07	3.7663e-05
Neural Precursor Cell Proliferation	67	0.75958	0.15604	5.6929e-07	0.00032687
Cytoskeleton Organization	792	0.20597	0.042657	6.9343e-07	0.00014807
Skeletal System Development	436	0.297	0.061536	7.0076e-07	1.9739e-05
Taxis	448	0.2913	0.060375	7.0632e-07	3.5134e-05
Regulation Of Osteoblast Differentiation	107	0.59653	0.12457	8.4601e-07	4.0401e-07
Developmental Growth Involved In Morphogenesis	99	0.60493	0.12635	8.5079e-07	4.0779e-05
Telencephalon Development	217	0.4034	0.084558	9.2511e-07	0.00074084
Artery Morphogenesis	51	0.88606	0.18598	9.5496e-07	0.00020188
Positive Regulation Of Cell Morphogenesis Involved In Differentiation	152	0.46926	0.098561	9.7062e-07	0.001339
Negative Regulation Of Cellular Component Organization	641	0.21748	0.045775	1.0199e-06	5.4457e-05
Positive Regulation Of Cell Proliferation	768	0.21133	0.04455	1.0576e-06	0.0002575
Positive Regulation Of Locomotion	407	0.29626	0.062742	1.1774e-06	0.00021271
Olfactory Lobe Development	35	1.0068	0.21382	1.2579e-06	0.0019787
Embryonic Organ Morphogenesis	273	0.37083	0.078765	1.26e-06	0.0077605
Negative Regulation Of Developmental Growth	78	0.65396	0.13925	1.334e-06	1.1186e-07
Gland Morphogenesis	94	0.63103	0.13448	1.3596e-06	0.0016517
Positive Regulation Of Molecular Function	1703	0.14102	0.030179	1.4962e-06	0.0019055
Positive Regulation Of Biosynthetic Process	1707	0.13906	0.029883	1.6444e-06	0.016231
Central Nervous System Neuron Differentiation	158	0.48515	0.10443	1.7088e-06	6.6837e-06
Branching Morphogenesis Of An Epithelial Tube	127	0.52133	0.11241	1.7745e-06	0.014353
Anatomical Structure Formation Involved In Morphogenesis	928	0.18866	0.040689	1.7837e-06	4.6427e-06
Cell Projection Organization	861	0.19461	0.041998	1.8087e-06	7.0663e-07
Forelimb Morphogenesis	39	0.96944	0.20925	1.8167e-06	4.7634e-05
Cell Part Morphogenesis	605	0.23025	0.049753	1.8603e-06	1.5168e-05
Ossification	242	0.36439	0.078882	1.9381e-06	0.00040926
Neuron Migration	104	0.58374	0.12681	2.096e-06	0.0001458
Movement Of Cell Or Subcellular Component	1230	0.16611	0.036109	2.1246e-06	0.00021043
Regulation Of Chondrocyte Differentiation	45	0.89095	0.19437	2.2995e-06	0.0023559
Central Nervous System Neuron Development	65	0.72254	0.15915	2.8312e-06	1.2686e-05
Sensory Organ Morphogenesis	233	0.38352	0.084584	2.9103e-06	0.0056928
Embryonic Hindlimb Morphogenesis	28	1.149	0.25465	3.2328e-06	0.00050169
Positive Regulation Of Cell Projection Organization	286	0.31178	0.069338	3.4754e-06	0.0015734
Negative Regulation Of Chemotaxis	48	0.80278	0.17887	3.6153e-06	1.3031e-05
Regulation Of Cartilage Development	60	0.74179	0.16555	3.7423e-06	0.0014461
Semaphorin Plexin Signaling Pathway Involved In Neuron Projection Guidance	11	1.526	0.34061	3.7538e-06	2.0225e-05
Morphogenesis Of A Branching Structure	162	0.44799	0.10012	3.8563e-06	0.017937
Forebrain Development	337	0.30545	0.068387	4.0025e-06	0.00040645
Negative Regulation Of Wnt Signaling Pathway	191	0.38169	0.086113	4.6878e-06	0.0014943
Substrate Dependent Cell Migration	26	1.0936	0.24686	4.7361e-06	0.00026855
Developmental Cell Growth	71	0.65149	0.1476	5.1079e-06	0.00027705
Forebrain Generation Of Neurons	61	0.71999	0.16341	5.2957e-06	0.0021288
Gliogenesis	171	0.41986	0.095916	6.04e-06	0.012985
Negative Regulation Of Axon Guidance	25	1.0842	0.2479	6.1431e-06	1.0265e-06
Palate Development	83	0.60722	0.13967	6.927e-06	0.0011276
Regulation Of Epithelial Cell Migration	160	0.42975	0.099445	7.7905e-06	3.0486e-05
Stem Cell Proliferation	56	0.69045	0.1601	8.1161e-06	0.0006545
Cell Motility	802	0.19226	0.04463	8.2861e-06	0.0020739
Pancreas Development	72	0.63243	0.14685	8.3306e-06	0.0020565
Regulation Of Phosphorus Metabolic Process	1539	0.13643	0.031807	9.013e-06	0.0020751
Semaphorin Plexin Signaling Pathway	32	0.90855	0.21208	9.2272e-06	1.5835e-06
Positive Regulation Of Multicellular Organismal Process	1320	0.14903	0.034795	9.2596e-06	0.001949
Regulation Of Organ Morphogenesis	229	0.34486	0.080577	9.3973e-06	0.028137
Positive Regulation Of Axonogenesis	65	0.63088	0.14744	9.4479e-06	0.00024588
Regulation Of Stem Cell Differentiation	112	0.50141	0.11801	1.0792e-05	5.5958e-05
Cell Fate Commitment	217	0.38007	0.089537	1.0993e-05	0.00010798
Positive Regulation Of Neuron Differentiation	291	0.30218	0.071235	1.1131e-05	0.0042189
