# Supplementary material for: Understanding the genetic determinants of the brain with MOSTest
Source: Nat Commun. 2020 Jul 14;11:3512. doi: 10.1038/s41467-020-17368-1 (PMC7360598; doi:10.1038/s41467-020-17368-1)
Supplement: Supplementary file 17 — Supplementary Data 14 [file 41467_2020_17368_MOESM17_ESM.gz]

Archive with 2,054 entries (2,045 files):
- ._BrainMaps
- BrainMaps
- BrainMaps/._minp_dk_area
- BrainMaps/minp_dk_area
- BrainMaps/._minp_dk_thick
- BrainMaps/minp_dk_thick
- BrainMaps/._minp_aseg_vol
- BrainMaps/minp_aseg_vol
- BrainMaps/._most_all
- BrainMaps/most_all
- BrainMaps/._.DS_Store
- BrainMaps/.DS_Store
- BrainMaps/._most_dk_area
- BrainMaps/most_dk_area
- BrainMaps/._minp_all
- BrainMaps/minp_all
- BrainMaps/._most_aseg_vol
- BrainMaps/most_aseg_vol
- BrainMaps/._most_dk_thick
- BrainMaps/most_dk_thick
- BrainMaps/most_dk_thick/._BrainMap025_rs66864104.png
- BrainMaps/most_dk_thick/BrainMap025_rs66864104.png
- BrainMaps/most_dk_thick/._BrainMap059_rs1693560.png
- BrainMaps/most_dk_thick/BrainMap059_rs1693560.png
- BrainMaps/most_dk_thick/._BrainMap003_rs6658111.png
- BrainMaps/most_dk_thick/BrainMap003_rs6658111.png
- BrainMaps/most_dk_thick/._BrainMap026_rs1004941.png
- BrainMaps/most_dk_thick/BrainMap026_rs1004941.png
- BrainMaps/most_dk_thick/._BrainMap021_rs3781566.png
- BrainMaps/most_dk_thick/BrainMap021_rs3781566.png
- BrainMaps/most_dk_thick/._BrainMap037_rs73006822.png
- BrainMaps/most_dk_thick/BrainMap037_rs73006822.png
- BrainMaps/most_dk_thick/._BrainMap004_rs13107325.png
- BrainMaps/most_dk_thick/BrainMap004_rs13107325.png
- BrainMaps/most_dk_thick/._BrainMap031_rs543938798.png
- BrainMaps/most_dk_thick/BrainMap031_rs543938798.png
- BrainMaps/most_dk_thick/._BrainMap064_rs59431963.png
- BrainMaps/most_dk_thick/BrainMap064_rs59431963.png
- BrainMaps/most_dk_thick/._BrainMap032_rs2332058.png
- BrainMaps/most_dk_thick/BrainMap032_rs2332058.png
- BrainMaps/most_dk_thick/._BrainMap069_rs62007693.png
- BrainMaps/most_dk_thick/BrainMap069_rs62007693.png
- BrainMaps/most_dk_thick/._BrainMap046_rs2766979.png
- BrainMaps/most_dk_thick/BrainMap046_rs2766979.png
- BrainMaps/most_dk_thick/._BrainMap030_rs7557715.png
- BrainMaps/most_dk_thick/BrainMap030_rs7557715.png
- BrainMaps/most_dk_thick/._BrainMap071_rs17205972.png
- BrainMaps/most_dk_thick/BrainMap071_rs17205972.png
- BrainMaps/most_dk_thick/._BrainMap027_rs224329.png
- BrainMaps/most_dk_thick/BrainMap027_rs224329.png
- BrainMaps/most_dk_thick/._BrainMap061_rs701317.png
- BrainMaps/most_dk_thick/BrainMap061_rs701317.png
- BrainMaps/most_dk_thick/._BrainMap051_rs9471173.png
- BrainMaps/most_dk_thick/BrainMap051_rs9471173.png
- BrainMaps/most_dk_thick/._BrainMap033_rs863216.png
- BrainMaps/most_dk_thick/BrainMap033_rs863216.png
- BrainMaps/most_dk_thick/._BrainMap045_rs2819861.png
- BrainMaps/most_dk_thick/BrainMap045_rs2819861.png
- BrainMaps/most_dk_thick/._BrainMap057_rs746698.png
- BrainMaps/most_dk_thick/BrainMap057_rs746698.png
- BrainMaps/most_dk_thick/._BrainMap015_rs11049547.png
- BrainMaps/most_dk_thick/BrainMap015_rs11049547.png
- BrainMaps/most_dk_thick/._BrainMap012_rs13723.png
- BrainMaps/most_dk_thick/BrainMap012_rs13723.png
- BrainMaps/most_dk_thick/._BrainMap034_rs741094.png
- BrainMaps/most_dk_thick/BrainMap034_rs741094.png
- BrainMaps/most_dk_thick/._BrainMap002_rs9937293.png
- BrainMaps/most_dk_thick/BrainMap002_rs9937293.png
- BrainMaps/most_dk_thick/._BrainMap018_rs11614730.png
- BrainMaps/most_dk_thick/BrainMap018_rs11614730.png
- BrainMaps/most_dk_thick/._BrainMap056_rs803734.png
- BrainMaps/most_dk_thick/BrainMap056_rs803734.png
- BrainMaps/most_dk_thick/._BrainMap019_rs2279829.png
- BrainMaps/most_dk_thick/BrainMap019_rs2279829.png
- BrainMaps/most_dk_thick/._BrainMap062_rs1254298.png
- BrainMaps/most_dk_thick/BrainMap062_rs1254298.png
- BrainMaps/most_dk_thick/._BrainMap036_rs9545549.png
- BrainMaps/most_dk_thick/BrainMap036_rs9545549.png
- BrainMaps/most_dk_thick/._BrainMap020_rs7806003.png
- BrainMaps/most_dk_thick/BrainMap020_rs7806003.png
- BrainMaps/most_dk_thick/._BrainMap016_rs6782467.png
- BrainMaps/most_dk_thick/BrainMap016_rs6782467.png
- BrainMaps/most_dk_thick/._BrainMap028_rs35772238.png
- BrainMaps/most_dk_thick/BrainMap028_rs35772238.png
- BrainMaps/most_dk_thick/._BrainMap022_rs11921985.png
- BrainMaps/most_dk_thick/BrainMap022_rs11921985.png
- BrainMaps/most_dk_thick/._BrainMap049_rs62132522.png
- BrainMaps/most_dk_thick/BrainMap049_rs62132522.png
- BrainMaps/most_dk_thick/._BrainMap001_rs1080066.png
- BrainMaps/most_dk_thick/BrainMap001_rs1080066.png
- BrainMaps/most_dk_thick/._BrainMap065_rs11238297.png
- BrainMaps/most_dk_thick/BrainMap065_rs11238297.png
- BrainMaps/most_dk_thick/._BrainMap060_rs12449843.png
- BrainMaps/most_dk_thick/BrainMap060_rs12449843.png
- BrainMaps/most_dk_thick/._BrainMap054_rs16909859.png
- BrainMaps/most_dk_thick/BrainMap054_rs16909859.png
- BrainMaps/most_dk_thick/._BrainMap014_rs11641011.png
- BrainMaps/most_dk_thick/BrainMap014_rs11641011.png
- BrainMaps/most_dk_thick/._BrainMap067_rs9649226.png
- BrainMaps/most_dk_thick/BrainMap067_rs9649226.png
- BrainMaps/most_dk_thick/._BrainMap011_rs3132514.png
- BrainMaps/most_dk_thick/BrainMap011_rs3132514.png
- BrainMaps/most_dk_thick/._BrainMap040_rs13075101.png
- BrainMaps/most_dk_thick/BrainMap040_rs13075101.png
- BrainMaps/most_dk_thick/._BrainMap058_rs2994651.png
- BrainMaps/most_dk_thick/BrainMap058_rs2994651.png
- BrainMaps/most_dk_thick/._BrainMap013_rs4962692.png
- BrainMaps/most_dk_thick/BrainMap013_rs4962692.png
- BrainMaps/most_dk_thick/._BrainMap038_rs35146811.png
- BrainMaps/most_dk_thick/BrainMap038_rs35146811.png
- BrainMaps/most_dk_thick/._BrainMap023_rs1371045.png
- BrainMaps/most_dk_thick/BrainMap023_rs1371045.png
- BrainMaps/most_dk_thick/._BrainMap029_rs12997266.png
- BrainMaps/most_dk_thick/BrainMap029_rs12997266.png
- BrainMaps/most_dk_thick/._BrainMap066_rs189618204.png
- BrainMaps/most_dk_thick/BrainMap066_rs189618204.png
- BrainMaps/most_dk_thick/._BrainMap007_rs2106785.png
- BrainMaps/most_dk_thick/BrainMap007_rs2106785.png
- BrainMaps/most_dk_thick/._BrainMap009_rs1344762.png
- BrainMaps/most_dk_thick/BrainMap009_rs1344762.png
- BrainMaps/most_dk_thick/._BrainMap048_rs73058498.png
- BrainMaps/most_dk_thick/BrainMap048_rs73058498.png
- BrainMaps/most_dk_thick/._BrainMap008_rs6540873.png
- BrainMaps/most_dk_thick/BrainMap008_rs6540873.png
- BrainMaps/most_dk_thick/._BrainMap024_rs798495.png
- BrainMaps/most_dk_thick/BrainMap024_rs798495.png
- BrainMaps/most_dk_thick/._BrainMap052_rs113278154.png
- BrainMaps/most_dk_thick/BrainMap052_rs113278154.png
- BrainMaps/most_dk_thick/._BrainMap050_rs1361108.png
- BrainMaps/most_dk_thick/BrainMap050_rs1361108.png
- BrainMaps/most_dk_thick/._BrainMap063_rs6999466.png
- BrainMaps/most_dk_thick/BrainMap063_rs6999466.png
- BrainMaps/most_dk_thick/._BrainMap005_rs76341705.png
- BrainMaps/most_dk_thick/BrainMap005_rs76341705.png
- BrainMaps/most_dk_thick/._BrainMap047_rs1046025.png
- BrainMaps/most_dk_thick/BrainMap047_rs1046025.png
- BrainMaps/most_dk_thick/._BrainMap043_rs80323638.png
- BrainMaps/most_dk_thick/BrainMap043_rs80323638.png
- BrainMaps/most_dk_thick/._BrainMap070_rs10506525.png
- BrainMaps/most_dk_thick/BrainMap070_rs10506525.png
- BrainMaps/most_dk_thick/._BrainMap068_rs6666703.png
- BrainMaps/most_dk_thick/BrainMap068_rs6666703.png
- BrainMaps/most_dk_thick/._BrainMap044_rs114866784.png
- BrainMaps/most_dk_thick/BrainMap044_rs114866784.png
- BrainMaps/most_dk_thick/._BrainMap010_rs10939881.png
- BrainMaps/most_dk_thick/BrainMap010_rs10939881.png
- BrainMaps/most_dk_thick/._BrainMap041_rs1536304.png
- BrainMaps/most_dk_thick/BrainMap041_rs1536304.png
- BrainMaps/most_dk_thick/._BrainMap006_rs221326.png
- BrainMaps/most_dk_thick/BrainMap006_rs221326.png
- BrainMaps/most_dk_thick/._BrainMap017_rs62348873.png
- BrainMaps/most_dk_thick/BrainMap017_rs62348873.png
- BrainMaps/most_dk_thick/._BrainMap042_rs72786903.png
- BrainMaps/most_dk_thick/BrainMap042_rs72786903.png
- BrainMaps/most_dk_thick/._BrainMap039_rs9870741.png
- BrainMaps/most_dk_thick/BrainMap039_rs9870741.png
- BrainMaps/most_dk_thick/._BrainMap035_rs13421039.png
- BrainMaps/most_dk_thick/BrainMap035_rs13421039.png
- BrainMaps/most_dk_thick/._BrainMap053_rs137904686.png
- BrainMaps/most_dk_thick/BrainMap053_rs137904686.png
- BrainMaps/most_dk_thick/._BrainMap055_rs13242758.png
- BrainMaps/most_dk_thick/BrainMap055_rs13242758.png
- BrainMaps/most_aseg_vol/._BrainMap010_rs6658111.png
- BrainMaps/most_aseg_vol/BrainMap010_rs6658111.png
- BrainMaps/most_aseg_vol/._BrainMap084_rs4702099.png
- BrainMaps/most_aseg_vol/BrainMap084_rs4702099.png
- BrainMaps/most_aseg_vol/._BrainMap078_rs909152.png
- BrainMaps/most_aseg_vol/BrainMap078_rs909152.png
- BrainMaps/most_aseg_vol/._BrainMap119_rs117068593.png
- BrainMaps/most_aseg_vol/BrainMap119_rs117068593.png
- BrainMaps/most_aseg_vol/._BrainMap068_rs55705857.png
- BrainMaps/most_aseg_vol/BrainMap068_rs55705857.png
- BrainMaps/most_aseg_vol/._BrainMap127_rs2009382.png
- BrainMaps/most_aseg_vol/BrainMap127_rs2009382.png
- BrainMaps/most_aseg_vol/._BrainMap043_rs1365658.png
- BrainMaps/most_aseg_vol/BrainMap043_rs1365658.png
- BrainMaps/most_aseg_vol/._BrainMap044_rs6062264.png
- BrainMaps/most_aseg_vol/BrainMap044_rs6062264.png
- BrainMaps/most_aseg_vol/._BrainMap120_rs1984775.png
- BrainMaps/most_aseg_vol/BrainMap120_rs1984775.png
- BrainMaps/most_aseg_vol/._BrainMap100_rs4954059.png
- BrainMaps/most_aseg_vol/BrainMap100_rs4954059.png
- BrainMaps/most_aseg_vol/._BrainMap141_rs9885526.png
- BrainMaps/most_aseg_vol/BrainMap141_rs9885526.png
- BrainMaps/most_aseg_vol/._BrainMap049_rs7498665.png
- BrainMaps/most_aseg_vol/BrainMap049_rs7498665.png
- BrainMaps/most_aseg_vol/._BrainMap172_rs73187605.png
- BrainMaps/most_aseg_vol/BrainMap172_rs73187605.png
- BrainMaps/most_aseg_vol/._BrainMap157_rs13083798.png
- BrainMaps/most_aseg_vol/BrainMap157_rs13083798.png
- BrainMaps/most_aseg_vol/._BrainMap138_rs509047.png
- BrainMaps/most_aseg_vol/BrainMap138_rs509047.png
- BrainMaps/most_aseg_vol/._BrainMap108_rs470797.png
- BrainMaps/most_aseg_vol/BrainMap108_rs470797.png
- BrainMaps/most_aseg_vol/._BrainMap110_rs864899.png
- BrainMaps/most_aseg_vol/BrainMap110_rs864899.png
- BrainMaps/most_aseg_vol/._BrainMap024_rs6133987.png
- BrainMaps/most_aseg_vol/BrainMap024_rs6133987.png
- BrainMaps/most_aseg_vol/._BrainMap081_rs7861718.png
- BrainMaps/most_aseg_vol/BrainMap081_rs7861718.png
- BrainMaps/most_aseg_vol/._BrainMap069_rs2280231.png
- BrainMaps/most_aseg_vol/BrainMap069_rs2280231.png
- BrainMaps/most_aseg_vol/._BrainMap166_rs6432054.png
- BrainMaps/most_aseg_vol/BrainMap166_rs6432054.png
- BrainMaps/most_aseg_vol/._BrainMap150_rs1145580.png
- BrainMaps/most_aseg_vol/BrainMap150_rs1145580.png
- BrainMaps/most_aseg_vol/._BrainMap149_rs1974435.png
- BrainMaps/most_aseg_vol/BrainMap149_rs1974435.png
- BrainMaps/most_aseg_vol/._BrainMap014_rs76928645.png
- BrainMaps/most_aseg_vol/BrainMap014_rs76928645.png
- BrainMaps/most_aseg_vol/._BrainMap156_rs2526359.png
- BrainMaps/most_aseg_vol/BrainMap156_rs2526359.png
- BrainMaps/most_aseg_vol/._BrainMap170_rs6907508.png
- BrainMaps/most_aseg_vol/BrainMap170_rs6907508.png
- BrainMaps/most_aseg_vol/._BrainMap162_rs5997534.png
- BrainMaps/most_aseg_vol/BrainMap162_rs5997534.png
- BrainMaps/most_aseg_vol/._BrainMap099_rs4620729.png
- BrainMaps/most_aseg_vol/BrainMap099_rs4620729.png
- BrainMaps/most_aseg_vol/._BrainMap105_rs3786839.png
- BrainMaps/most_aseg_vol/BrainMap105_rs3786839.png
- BrainMaps/most_aseg_vol/._BrainMap023_rs72764483.png
- BrainMaps/most_aseg_vol/BrainMap023_rs72764483.png
- BrainMaps/most_aseg_vol/._BrainMap028_rs1285841.png
- BrainMaps/most_aseg_vol/BrainMap028_rs1285841.png
- BrainMaps/most_aseg_vol/._BrainMap171_rs36041454.png
- BrainMaps/most_aseg_vol/BrainMap171_rs36041454.png
- BrainMaps/most_aseg_vol/._BrainMap155_rs1580347.png
- BrainMaps/most_aseg_vol/BrainMap155_rs1580347.png
- BrainMaps/most_aseg_vol/._BrainMap111_rs2977064.png
- BrainMaps/most_aseg_vol/BrainMap111_rs2977064.png
- BrainMaps/most_aseg_vol/._BrainMap054_rs9388490.png
- BrainMaps/most_aseg_vol/BrainMap054_rs9388490.png
- BrainMaps/most_aseg_vol/._BrainMap106_rs1392949.png
- BrainMaps/most_aseg_vol/BrainMap106_rs1392949.png
- BrainMaps/most_aseg_vol/._BrainMap164_rs10765496.png
- BrainMaps/most_aseg_vol/BrainMap164_rs10765496.png
- BrainMaps/most_aseg_vol/._BrainMap161_rs73075492.png
- BrainMaps/most_aseg_vol/BrainMap161_rs73075492.png
- BrainMaps/most_aseg_vol/._BrainMap079_rs10827785.png
- BrainMaps/most_aseg_vol/BrainMap079_rs10827785.png
- BrainMaps/most_aseg_vol/._BrainMap165_rs7076523.png
- BrainMaps/most_aseg_vol/BrainMap165_rs7076523.png
- BrainMaps/most_aseg_vol/._BrainMap114_rs4721802.png
- BrainMaps/most_aseg_vol/BrainMap114_rs4721802.png
- BrainMaps/most_aseg_vol/._BrainMap092_rs13313639.png
- BrainMaps/most_aseg_vol/BrainMap092_rs13313639.png
- BrainMaps/most_aseg_vol/._BrainMap074_rs62348895.png
- BrainMaps/most_aseg_vol/BrainMap074_rs62348895.png
- BrainMaps/most_aseg_vol/._BrainMap070_rs11057081.png
- BrainMaps/most_aseg_vol/BrainMap070_rs11057081.png
- BrainMaps/most_aseg_vol/._BrainMap033_rs1476096.png
- BrainMaps/most_aseg_vol/BrainMap033_rs1476096.png
- BrainMaps/most_aseg_vol/._BrainMap136_rs832586.png
- BrainMaps/most_aseg_vol/BrainMap136_rs832586.png
- BrainMaps/most_aseg_vol/._BrainMap107_rs35045014.png
- BrainMaps/most_aseg_vol/BrainMap107_rs35045014.png
- BrainMaps/most_aseg_vol/._BrainMap173_rs115073948.png
- BrainMaps/most_aseg_vol/BrainMap173_rs115073948.png
- BrainMaps/most_aseg_vol/._BrainMap072_rs10052710.png
- BrainMaps/most_aseg_vol/BrainMap072_rs10052710.png
- BrainMaps/most_aseg_vol/._BrainMap080_rs35122942.png
- BrainMaps/most_aseg_vol/BrainMap080_rs35122942.png
- BrainMaps/most_aseg_vol/._BrainMap140_rs10986578.png
- BrainMaps/most_aseg_vol/BrainMap140_rs10986578.png
- BrainMaps/most_aseg_vol/._BrainMap030_rs1233917.png
- BrainMaps/most_aseg_vol/BrainMap030_rs1233917.png
- BrainMaps/most_aseg_vol/._BrainMap126_rs7781126.png
- BrainMaps/most_aseg_vol/BrainMap126_rs7781126.png
- BrainMaps/most_aseg_vol/._BrainMap169_rs6984820.png
- BrainMaps/most_aseg_vol/BrainMap169_rs6984820.png
- BrainMaps/most_aseg_vol/._BrainMap029_rs2003585.png
- BrainMaps/most_aseg_vol/BrainMap029_rs2003585.png
- BrainMaps/most_aseg_vol/._BrainMap122_rs7956514.png
- BrainMaps/most_aseg_vol/BrainMap122_rs7956514.png
- BrainMaps/most_aseg_vol/._BrainMap050_rs73429770.png
- BrainMaps/most_aseg_vol/BrainMap050_rs73429770.png
- BrainMaps/most_aseg_vol/._BrainMap037_rs1693576.png
- BrainMaps/most_aseg_vol/BrainMap037_rs1693576.png
- BrainMaps/most_aseg_vol/._BrainMap095_rs2965072.png
- BrainMaps/most_aseg_vol/BrainMap095_rs2965072.png
- BrainMaps/most_aseg_vol/._BrainMap008_rs60575064.png
- BrainMaps/most_aseg_vol/BrainMap008_rs60575064.png
- BrainMaps/most_aseg_vol/._BrainMap148_rs8052502.png
- BrainMaps/most_aseg_vol/BrainMap148_rs8052502.png
- BrainMaps/most_aseg_vol/._BrainMap143_rs7784849.png
- BrainMaps/most_aseg_vol/BrainMap143_rs7784849.png
- BrainMaps/most_aseg_vol/._BrainMap088_rs13070180.png
- BrainMaps/most_aseg_vol/BrainMap088_rs13070180.png
- BrainMaps/most_aseg_vol/._BrainMap098_rs143384.png
- BrainMaps/most_aseg_vol/BrainMap098_rs143384.png
- BrainMaps/most_aseg_vol/._BrainMap018_rs6060627.png
- BrainMaps/most_aseg_vol/BrainMap018_rs6060627.png
- BrainMaps/most_aseg_vol/._BrainMap163_rs2369633.png
- BrainMaps/most_aseg_vol/BrainMap163_rs2369633.png
- BrainMaps/most_aseg_vol/._BrainMap021_rs10888696.png
- BrainMaps/most_aseg_vol/BrainMap021_rs10888696.png
- BrainMaps/most_aseg_vol/._BrainMap015_rs77162730.png
- BrainMaps/most_aseg_vol/BrainMap015_rs77162730.png
- BrainMaps/most_aseg_vol/._BrainMap102_rs935861.png
- BrainMaps/most_aseg_vol/BrainMap102_rs935861.png
[truncated: 1,754 more entries]
